# Supplementary material for: Genital tract microbiome dynamics are associated with time of Chlamydia infection in mice
Source: Sci Rep. 2023 Jun 2;13:9006. doi: 10.1038/s41598-023-36130-3 (PMC10238418; doi:10.1038/s41598-023-36130-3)
Supplement: Supplementary file 2 — Supplementary Table S1. [file 41598_2023_36130_MOESM2_ESM.xlsx]

## Sheet: Ovary Oviduct
Phylum	Family	Genus	variable	value
Firmicutes	Staphylococcaceae	Staphylococcus	CCA1	1.36288
Actinobacteriota	Corynebacteriaceae	Lawsonella	CCA1	1.71265
Proteobacteria	Oxalobacteraceae	Massilia	CCA1	1.71265
Proteobacteria	Enterobacteriaceae	Escherichia/Shigella	CCA1	0.655151
Proteobacteria	Beijerinckiaceae	Methylobacterium-Methylorubrum	CCA1	1.61948
Firmicutes	Erysipelotrichaceae	Turicibacter	CCA1	0.848091
Proteobacteria	Yersiniaceae	Serratia	CCA1	1.32035
Proteobacteria	Beijerinckiaceae	Methylobacterium-Methylorubrum	CCA1	0.807454
Actinobacteriota	Micrococcaceae	Micrococcus	CCA1	1.45385
Proteobacteria	Sphingomonadaceae	Sphingomonas	CCA1	1.71265
Actinobacteriota	Micrococcaceae	Kocuria	CCA1	0.748476
Firmicutes	Veillonellaceae	Veillonella	CCA1	1.71265
Proteobacteria	Pseudomonadaceae	Pseudomonas	CCA1	0.523278
Proteobacteria	Beijerinckiaceae	Methylobacterium-Methylorubrum	CCA1	0.76757
Proteobacteria	Sphingomonadaceae	Sphingomonas	CCA1	1.71265
Firmicutes	Veillonellaceae	Veillonella	CCA1	1.37588
Firmicutes	Lactobacillaceae	Lactobacillus	CCA1	0.523165
Firmicutes	Streptococcaceae	Streptococcus	CCA1	0.964578
Proteobacteria	Beijerinckiaceae	Methylobacterium-Methylorubrum	CCA1	1.71265
Proteobacteria	Oxalobacteraceae	Massilia	CCA1	1.71265
Proteobacteria	Beijerinckiaceae	Methylobacterium-Methylorubrum	CCA1	1.71265
Firmicutes	Lactobacillaceae	Lactobacillus	CCA1	0.756018
Firmicutes	Lactobacillaceae	Lactobacillus	CCA1	1.71265
Actinobacteriota	Microbacteriaceae	Leifsonia	CCA1	0.545997
Firmicutes	Monoglobaceae	Monoglobus	CCA1	1.71265
Proteobacteria	Neisseriaceae	Neisseria	CCA1	1.71265
Actinobacteriota	Corynebacteriaceae	Corynebacterium	CCA1	1.19327
Actinobacteriota	Nocardiaceae	Rhodococcus	CCA1	1.71265
Firmicutes	Peptostreptococcales-Tissierellales_fa	Finegoldia	CCA1	1.0181
Proteobacteria	Xanthobacteraceae	Bradyrhizobium	CCA1	1.17914
Actinobacteriota	Microbacteriaceae	Leifsonia	CCA1	0.889166
Firmicutes	Veillonellaceae	Veillonella	CCA1	1.71265
Planctomycetota	Tepidisphaeraceae	NA	CCA1	1.71265
Firmicutes	Staphylococcaceae	Staphylococcus	CCA1	1.71265
Firmicutes	Staphylococcaceae	Staphylococcus	CCA1	1.71265
Actinobacteriota	Corynebacteriaceae	Corynebacterium	CCA1	1.71265
Proteobacteria	Sphingomonadaceae	Sphingomonas	CCA1	1.71265
Firmicutes	Carnobacteriaceae	Dolosigranulum	CCA1	1.71265
Firmicutes	Staphylococcaceae	Jeotgalicoccus	CCA1	1.71265
Proteobacteria	Sphingomonadaceae	Sphingomonas	CCA1	1.71265
Campilobacterota	Arcobacteraceae	Pseudarcobacter	CCA1	1.71265
Firmicutes	Staphylococcaceae	Staphylococcus	CCA1	1.71265
Planctomycetota	Pirellulaceae	NA	CCA1	1.71265
Bacteroidota	Saprospiraceae	NA	CCA1	1.71265
Actinobacteriota	Corynebacteriaceae	Corynebacterium	CCA1	1.5328
Proteobacteria	Beijerinckiaceae	Methylobacterium-Methylorubrum	CCA1	1.71265
Chloroflexi	A4b	NA	CCA1	1.71265
Armatimonadota	NA	NA	CCA1	1.71265
Actinobacteriota	Actinomycetaceae	Actinomyces	CCA1	1.71265
Proteobacteria	Acetobacteraceae	Kozakia	CCA1	1.71265
Deinococcota	Deinococcaceae	Deinococcus	CCA1	1.36947
Patescibacteria	Saccharimonadaceae	TM7a	CCA1	1.71265
Chloroflexi	JG30-KF-CM45	NA	CCA1	1.71265
Proteobacteria	Enterobacteriaceae	Escherichia/Shigella	CCA1	1.57074
Bacteroidota	Hymenobacteraceae	Rufibacter	CCA1	1.71265
Actinobacteriota	Bifidobacteriaceae	Gardnerella	CCA1	1.71265
Proteobacteria	Xanthomonadaceae	Stenotrophomonas	CCA1	1.71265
Proteobacteria	Sphingomonadaceae	Novosphingobium	CCA1	1.71265
Proteobacteria	Beijerinckiaceae	Methylobacterium-Methylorubrum	CCA1	1.71265
Dadabacteria	NA	NA	CCA1	1.71265
Actinobacteriota	Pseudonocardiaceae	Pseudonocardia	CCA1	1.71265
Proteobacteria	Pseudomonadaceae	Pseudomonas	CCA1	1.71265
Acidobacteriota	NA	NA	CCA1	1.71265
Cyanobacteria	NA	NA	CCA1	1.71265
Firmicutes	Erysipelotrichaceae	Turicibacter	CCA1	1.71265
Proteobacteria	Sphingomonadaceae	Sphingomonas	CCA1	1.71265
Proteobacteria	Moraxellaceae	Acinetobacter	CCA1	1.71265
Planctomycetota	Pirellulaceae	NA	CCA1	1.71265
Firmicutes	Staphylococcaceae	Staphylococcus	CCA1	1.71265
Bacteroidota	Balneolaceae	NA	CCA1	1.71265
Gemmatimonadota	NA	NA	CCA1	1.71265
Actinobacteriota	Pseudonocardiaceae	Pseudonocardia	CCA1	1.71265
Firmicutes	NA	NA	CCA1	1.71265
Firmicutes	Lachnospiraceae	NA	CCA1	0.561151
Firmicutes	Staphylococcaceae	Staphylococcus	CCA1	1.71265
Bacteroidota	Balneolaceae	NA	CCA1	1.71265
Proteobacteria	Devosiaceae	Arsenicitalea	CCA1	1.71265
Firmicutes	Gemellaceae	Gemella	CCA1	1.71265
Firmicutes	Lachnospiraceae	Johnsonella	CCA1	1.71265
Actinobacteriota	Nocardioidaceae	Marmoricola	CCA1	1.71265
Bacteroidota	Weeksellaceae	Chryseobacterium	CCA1	1.71265
Bacteroidota	Balneolaceae	NA	CCA1	1.71265
Actinobacteriota	Brevibacteriaceae	Brevibacterium	CCA1	1.71265
Firmicutes	NA	NA	CCA1	1.71265
Proteobacteria	Moraxellaceae	Acinetobacter	CCA1	1.71265
Proteobacteria	Moraxellaceae	Acinetobacter	CCA1	1.71265
Firmicutes	Lachnospiraceae	Anaerosporobacter	CCA1	0.703609
Proteobacteria	Moraxellaceae	Acinetobacter	CCA1	1.71265
Proteobacteria	Moraxellaceae	Acinetobacter	CCA1	1.71265
Proteobacteria	Comamonadaceae	Variovorax	CCA1	1.71265
Actinobacteriota	Actinomycetaceae	Actinomyces	CCA1	1.71265
Proteobacteria	Moraxellaceae	Acinetobacter	CCA1	1.71265
Proteobacteria	Xanthomonadaceae	Xanthomonas	CCA1	1.71265
Proteobacteria	Moraxellaceae	Acinetobacter	CCA1	1.71265
Proteobacteria	Moraxellaceae	Acinetobacter	CCA1	1.71265
Bacteroidota	Balneolaceae	NA	CCA1	1.71265
Proteobacteria	Pseudomonadaceae	Pseudomonas	CCA1	1.71265
Firmicutes	Bacillaceae	Aeribacillus	CCA1	1.71265
Gemmatimonadota	NA	NA	CCA1	1.71265
Gemmatimonadota	NA	NA	CCA1	1.71265
Actinobacteriota	Corynebacteriaceae	Corynebacterium	CCA1	1.71265
Proteobacteria	Beijerinckiaceae	Methylobacterium-Methylorubrum	CCA1	1.71265
Proteobacteria	Moraxellaceae	Acinetobacter	CCA1	1.71265
Firmicutes	Lactobacillaceae	Lactobacillus	CCA1	1.71265
Firmicutes	Lactobacillaceae	Lactobacillus	CCA1	1.71265
Bacteroidota	Balneolaceae	NA	CCA1	1.71265
Acidobacteriota	Pyrinomonadaceae	RB41	CCA1	1.71265
Firmicutes	NA	NA	CCA1	1.71265
Bacteroidota	Balneolaceae	NA	CCA1	1.71265
Gemmatimonadota	NA	NA	CCA1	1.71265
Firmicutes	Selenomonadaceae	Centipeda	CCA1	1.71265
Proteobacteria	Oxalobacteraceae	Massilia	CCA1	1.71265
Bacteroidota	Sphingobacteriaceae	Sphingobacterium	CCA1	1.71265
Firmicutes	Lachnospiraceae	Lachnospiraceae_UCG-006	CCA1	1.71265
Proteobacteria	Beijerinckiaceae	Methylobacterium-Methylorubrum	CCA1	1.71265
Firmicutes	Staphylococcaceae	Staphylococcus	CCA1	1.71265
Actinobacteriota	Microbacteriaceae	Microbacterium	CCA1	1.71265
Proteobacteria	Xanthomonadaceae	Stenotrophomonas	CCA1	1.71265
Firmicutes	Lachnospiraceae	NA	CCA1	1.71265
Bacteroidota	Chitinophagaceae	NA	CCA1	1.71265
Bacteroidota	Chitinophagaceae	NA	CCA1	1.71265
Proteobacteria	Comamonadaceae	Diaphorobacter	CCA1	1.71265
Proteobacteria	Alcaligenaceae	Pigmentiphaga	CCA1	1.71265
Bacteroidota	Rikenellaceae	Alistipes	CCA1	1.71265
Actinobacteriota	Micrococcaceae	Micrococcus	CCA1	1.71265
Firmicutes	Bacillaceae	Anoxybacillus	CCA1	1.71265
Actinobacteriota	Microbacteriaceae	Leifsonia	CCA1	1.71265
Actinobacteriota	Geodermatophilaceae	Modestobacter	CCA1	1.71265
Gemmatimonadota	NA	NA	CCA1	1.71265
Actinobacteriota	Corynebacteriaceae	Corynebacterium	CCA1	1.71265
Bacteroidota	Weeksellaceae	Chryseobacterium	CCA1	1.71265
Actinobacteriota	Nakamurellaceae	Nakamurella	CCA1	1.71265
Planctomycetota	Isosphaeraceae	NA	CCA1	1.71265
Firmicutes	NA	NA	CCA1	1.71265
Firmicutes	NA	NA	CCA1	1.71265
Bacteroidota	Flavobacteriaceae	Capnocytophaga	CCA1	1.71265
Firmicutes	Streptococcaceae	Streptococcus	CCA1	1.71265
Actinobacteriota	Corynebacteriaceae	Corynebacterium	CCA1	1.71265
Bacteroidota	Saprospiraceae	NA	CCA1	1.71265
Firmicutes	Bacillaceae	Bacillus	CCA1	1.71265
Firmicutes	Lachnospiraceae	ASF356	CCA1	1.71265
Proteobacteria	Xanthobacteraceae	Rhodopseudomonas	CCA1	1.71265
Firmicutes	NA	NA	CCA1	1.71265
Acidobacteriota	NA	NA	CCA1	1.71265
Firmicutes	Lactobacillaceae	Lactobacillus	CCA1	1.71265
Actinobacteriota	Propionibacteriaceae	Cutibacterium	CCA1	1.71265
Proteobacteria	Geminicoccaceae	NA	CCA1	1.71265
Acidobacteriota	NA	NA	CCA1	1.71265
Proteobacteria	Moraxellaceae	Enhydrobacter	CCA1	1.71265
Firmicutes	Bacillaceae	Bacillus	CCA1	1.71265
Actinobacteriota	Microbacteriaceae	Microbacterium	CCA1	1.71265
Proteobacteria	Morganellaceae	Cosenzaea	CCA1	1.71265
Proteobacteria	Beijerinckiaceae	Methylobacterium-Methylorubrum	CCA1	1.71265
Dadabacteria	NA	NA	CCA1	1.71265
Actinobacteriota	Corynebacteriaceae	Corynebacterium	CCA1	1.71265
Chloroflexi	NA	NA	CCA1	1.71265
Proteobacteria	Caulobacteraceae	NA	CCA1	1.71265
Proteobacteria	Sphingomonadaceae	Sphingomonas	CCA1	1.71265
Proteobacteria	Xanthobacteraceae	Rhodopseudomonas	CCA1	1.71265
Actinobacteriota	NA	NA	CCA1	1.71265
Actinobacteriota	Intrasporangiaceae	Intrasporangium	CCA1	1.71265
Firmicutes	Staphylococcaceae	Staphylococcus	CCA1	1.71265
Firmicutes	NA	NA	CCA1	1.71265
Proteobacteria	Sphingomonadaceae	Sphingomonas	CCA1	1.71265
Fusobacteriota	Leptotrichiaceae	Leptotrichia	CCA1	1.71265
Bacteroidota	Sphingobacteriaceae	Mucilaginibacter	CCA1	1.71265
Proteobacteria	Hydrogenophilaceae	Tepidiphilus	CCA1	1.71265
Acidobacteriota	Bryobacteraceae	Bryobacter	CCA1	1.71265
Firmicutes	Lachnospiraceae	Lachnoclostridium	CCA1	1.71265
Firmicutes	NA	NA	CCA1	1.71265
Firmicutes	Peptostreptococcales-Tissierellales_fa	Finegoldia	CCA1	1.71265
Proteobacteria	Rhodocyclaceae	Z-35	CCA1	1.71265
Proteobacteria	Pseudomonadaceae	NA	CCA1	1.71265
Actinobacteriota	NA	NA	CCA1	1.71265
Planctomycetota	Phycisphaeraceae	SM1A02	CCA1	1.71265
Bacteroidota	Weeksellaceae	Cloacibacterium	CCA1	1.71265
Firmicutes	Enterococcaceae	Enterococcus	CCA2	1.586
Firmicutes	Staphylococcaceae	Staphylococcus	CCA2	-0.872125
Proteobacteria	Burkholderiaceae	Cupriavidus	CCA2	-0.767051
Firmicutes	Staphylococcaceae	Staphylococcus	CCA2	-1.07505
Firmicutes	Staphylococcaceae	Staphylococcus	CCA2	0.804529
Actinobacteriota	Dermacoccaceae	Dermacoccus	CCA2	1.28586
Proteobacteria	Pseudomonadaceae	Pseudomonas	CCA2	-1.14153
Proteobacteria	Comamonadaceae	Delftia	CCA2	-1.14153
Firmicutes	Thermoactinomycetaceae	Thermoactinomyces	CCA2	-1.07397
Proteobacteria	Pseudomonadaceae	Pseudomonas	CCA2	0.562157
Proteobacteria	Pseudomonadaceae	Pseudomonas	CCA2	-1.14153
Actinobacteriota	Dermacoccaceae	Dermacoccus	CCA2	-1.0958
Firmicutes	Bacillaceae	Bacillus	CCA2	-0.776476
Firmicutes	Peptostreptococcales-Tissierellales_fa	Anaerococcus	CCA2	1.07209
Cyanobacteria	NA	NA	CCA2	1.59757
Proteobacteria	Pseudomonadaceae	Pseudomonas	CCA2	1.44521
Proteobacteria	Xanthomonadaceae	Stenotrophomonas	CCA2	-0.902856
Proteobacteria	Comamonadaceae	Curvibacter	CCA2	-1.14153
Firmicutes	Staphylococcaceae	Staphylococcus	CCA2	1.60832
Firmicutes	Bacillaceae	Bacillus	CCA2	0.832709
Firmicutes	Lachnospiraceae	NA	CCA2	-1.14153
Actinobacteriota	Corynebacteriaceae	Lawsonella	CCA2	-0.923818
Actinobacteriota	Micrococcaceae	Rothia	CCA2	0.964843
Proteobacteria	Yersiniaceae	Serratia	CCA2	-1.14153
Proteobacteria	Xanthomonadaceae	Stenotrophomonas	CCA2	-0.994831
Firmicutes	Streptococcaceae	Streptococcus	CCA2	0.972474
Firmicutes	Peptostreptococcaceae	Romboutsia	CCA2	1.38393
Firmicutes	Lactobacillaceae	Lactobacillus	CCA2	0.734696
Firmicutes	Paenibacillaceae	Paenibacillus	CCA2	1.60832
Proteobacteria	Xanthomonadaceae	Stenotrophomonas	CCA2	-1.1026
Proteobacteria	Mitochondria	NA	CCA2	-1.14153
Actinobacteriota	Micrococcaceae	Rothia	CCA2	-0.99623
Firmicutes	Lachnospiraceae	Lachnoclostridium	CCA2	-0.772417
Firmicutes	Bacillaceae	Bacillus	CCA2	-0.98577
Cyanobacteria	Obscuribacteraceae	Candidatus_Obscuribacter	CCA2	1.02211
Firmicutes	Thermoactinomycetaceae	Thermoactinomyces	CCA2	-1.14153
Actinobacteriota	Corynebacteriaceae	Corynebacterium	CCA2	1.59676
Actinobacteriota	Micrococcaceae	Rothia	CCA2	1.25778
Proteobacteria	Comamonadaceae	Diaphorobacter	CCA2	1.60832
Firmicutes	Clostridiaceae	Clostridium_sensu_stricto_1	CCA2	1.43338
Proteobacteria	Comamonadaceae	Pelomonas	CCA2	-0.838821
Firmicutes	Peptostreptococcales-Tissierellales_fa	Peptoniphilus	CCA2	0.90525
Actinobacteriota	Propionibacteriaceae	Cutibacterium	CCA2	1.60832
Firmicutes	Lactobacillaceae	Lactobacillus	CCA2	1.60832
Firmicutes	Gemellaceae	Gemella	CCA2	0.641211
Firmicutes	Staphylococcaceae	Staphylococcus	CCA2	1.60832
Actinobacteriota	Micrococcaceae	Kocuria	CCA2	-1.1251
Actinobacteriota	Actinomycetaceae	Actinomyces	CCA2	-1.14153
Actinobacteriota	Corynebacteriaceae	Corynebacterium	CCA2	-0.776655
Firmicutes	Peptostreptococcaceae	Romboutsia	CCA2	1.44162
Cyanobacteria	NA	NA	CCA2	1.60832
Patescibacteria	NA	NA	CCA2	-1.14153
Actinobacteriota	Corynebacteriaceae	Corynebacterium	CCA2	1.60832
Proteobacteria	Acetobacteraceae	Acetobacter	CCA2	1.60832
Firmicutes	Bacillaceae	Bacillus	CCA2	1.43082
MBNT15	NA	NA	CCA2	-1.14153
Actinobacteriota	Actinomycetaceae	Actinotignum	CCA2	-1.07391
Acidobacteriota	Thermoanaerobaculaceae	Subgroup_10	CCA2	-1.14153
Firmicutes	Planococcaceae	Lysinibacillus	CCA2	1.60832
Firmicutes	Streptococcaceae	Streptococcus	CCA2	-1.14153
Firmicutes	Streptococcaceae	Lactococcus	CCA2	0.560039
Firmicutes	Staphylococcaceae	Staphylococcus	CCA2	1.60832
Planctomycetota	Pirellulaceae	NA	CCA2	1.60832
Firmicutes	Lachnospiraceae	NA	CCA2	-1.14153
Bacteroidota	Bacteroidaceae	Bacteroides	CCA2	1.45611
Proteobacteria	Acetobacteraceae	Gluconobacter	CCA2	1.19616
Proteobacteria	Neisseriaceae	NA	CCA2	-1.14153
Firmicutes	Bacillaceae	Bacillus	CCA2	-1.14153
Actinobacteriota	Propionibacteriaceae	Cutibacterium	CCA2	1.60832
Firmicutes	Lachnospiraceae	Lachnospiraceae_NK4A136_group	CCA2	1.60832
Verrucomicrobiota	Akkermansiaceae	Akkermansia	CCA2	-1.14153
Firmicutes	Lachnospiraceae	Lachnospiraceae_XPB1014_group	CCA2	1.60832
Cyanobacteria	NA	NA	CCA2	-1.14153
Actinobacteriota	Corynebacteriaceae	Corynebacterium	CCA2	-1.14153
Firmicutes	Clostridiaceae	Clostridium_sensu_stricto_1	CCA2	-0.81338
Firmicutes	Bacillaceae	Anoxybacillus	CCA2	1.05324
Actinobacteriota	Corynebacteriaceae	Corynebacterium	CCA2	1.60832
Cyanobacteria	NA	NA	CCA2	-1.14153
Actinobacteriota	Corynebacteriaceae	Corynebacterium	CCA2	-1.14153
Actinobacteriota	Actinomycetaceae	Actinomyces	CCA2	1.60832
Firmicutes	Lachnospiraceae	Lachnoclostridium	CCA2	-1.14153
Proteobacteria	NA	NA	CCA2	-1.14153
Firmicutes	Lachnospiraceae	Marvinbryantia	CCA2	-1.14153
Proteobacteria	Comamonadaceae	Diaphorobacter	CCA2	-1.14153
Firmicutes	Lachnospiraceae	Anaerostipes	CCA2	1.48195
Acidobacteriota	NA	NA	CCA2	-1.14153
Firmicutes	Enterococcaceae	Enterococcus	CCA2	-1.14153
Chloroflexi	NA	NA	CCA2	-1.14153
Firmicutes	Staphylococcaceae	Staphylococcus	CCA2	-1.14153
Firmicutes	Ruminococcaceae	Ruminococcus	CCA2	1.60832
Actinobacteriota	Eggerthellaceae	Eggerthella	CCA2	-0.960195
Firmicutes	Lactobacillaceae	Lactobacillus	CCA2	1.60832
Firmicutes	Staphylococcaceae	Staphylococcus	CCA2	1.60832
Chloroflexi	Anaerolineaceae	NA	CCA2	1.60832
Proteobacteria	Acetobacteraceae	Acetobacter	CCA2	1.37439
Firmicutes	Bacillaceae	Anoxybacillus	CCA2	-1.14153
Desulfobacterota	Desulfuromonadaceae	Candidatus_Deferrimonas	CCA2	-1.14153
Firmicutes	NA	NA	CCA2	1.60832
Firmicutes	Streptococcaceae	Streptococcus	CCA2	-1.00304
Proteobacteria	Acetobacteraceae	Acetobacter	CCA2	1.33337
Bdellovibrionota	NA	NA	CCA2	-1.14153
Bacteroidota	Weeksellaceae	NA	CCA2	-0.882593
Firmicutes	Enterococcaceae	Enterococcus	CCA2	1.60832
Campilobacterota	Campylobacteraceae	Campylobacter	CCA2	-1.14153
Firmicutes	Selenomonadaceae	Centipeda	CCA2	-1.14153
Actinobacteriota	Actinomycetaceae	Actinomyces	CCA2	1.28768
Acidobacteriota	NA	NA	CCA2	1.60832
Proteobacteria	Alcaligenaceae	Achromobacter	CCA2	-1.14153
Bacteroidota	Prevotellaceae	Alloprevotella	CCA2	-1.14153
Firmicutes	Ruminococcaceae	NA	CCA2	0.745875
Proteobacteria	Acidiferrobacteraceae	Sulfurifustis	CCA2	1.60832
Actinobacteriota	NA	NA	CCA2	-1.14153
Proteobacteria	Rhodobacteraceae	NA	CCA2	-0.875607
Firmicutes	Lachnospiraceae	NA	CCA2	-0.812037
Cyanobacteria	NA	NA	CCA2	1.60832
Firmicutes	Staphylococcaceae	Staphylococcus	CCA2	-1.14153
Firmicutes	Streptococcaceae	Streptococcus	CCA2	-1.14153
Proteobacteria	Enterobacteriaceae	Enterobacter	CCA2	-1.08806
Proteobacteria	Xanthobacteraceae	Xanthobacter	CCA2	-1.14153
Firmicutes	NA	NA	CCA2	-1.14153
Proteobacteria	Rhodobacteraceae	Limibaculum	CCA2	1.60832
Actinobacteriota	Corynebacteriaceae	Corynebacterium	CCA2	-1.14153
Actinobacteriota	Propionibacteriaceae	Cutibacterium	CCA2	1.60832
Firmicutes	Staphylococcaceae	Auricoccus-Abyssicoccus	CCA2	1.60832
Actinobacteriota	Actinomycetaceae	Actinomyces	CCA2	1.60832
Actinobacteriota	Actinomycetaceae	Actinomyces	CCA2	-1.1197
Firmicutes	Oscillospiraceae	Intestinimonas	CCA2	1.60832
Proteobacteria	Rhizobiaceae	Ochrobactrum	CCA2	-1.14153
Actinobacteriota	Corynebacteriaceae	Corynebacterium	CCA2	1.49716
Actinobacteriota	Promicromonosporaceae	Promicromonospora	CCA2	1.60832
Actinobacteriota	Nocardioidaceae	Nocardioides	CCA2	1.60832
Actinobacteriota	Micrococcaceae	Rothia	CCA2	1.60832
Planctomycetota	Rubinisphaeraceae	Rubinisphaera	CCA2	1.60832
Proteobacteria	Pseudomonadaceae	Pseudomonas	CCA2	1.60832
Firmicutes	Lactobacillaceae	Lactobacillus	CCA2	-0.894112
Proteobacteria	Moraxellaceae	Acinetobacter	CCA2	1.60832
Proteobacteria	Pasteurellaceae	Haemophilus	CCA2	1.60832
Actinobacteriota	Corynebacteriaceae	Corynebacterium	CCA2	1.60832
Proteobacteria	Rhodobacteraceae	Paracoccus	CCA2	1.60832
Bacteroidota	Weeksellaceae	Moheibacter	CCA2	1.60832
Acidobacteriota	Thermoanaerobaculaceae	Subgroup_10	CCA2	-1.14153
Proteobacteria	Neisseriaceae	NA	CCA2	1.60832
Dadabacteria	NA	NA	CCA2	1.60832
Actinobacteriota	Corynebacteriaceae	Corynebacterium	CCA2	-1.14153
Planctomycetota	Pirellulaceae	Bythopirellula	CCA2	-1.14153
Firmicutes	Paenibacillaceae	Paenibacillus	CCA2	-1.14153
Actinobacteriota	Corynebacteriaceae	Corynebacterium	CCA2	1.60832
Firmicutes	Bacillaceae	Bacillus	CCA2	1.47637
Firmicutes	Veillonellaceae	Veillonella	CCA2	-1.14153
Firmicutes	Lachnospiraceae	Lachnoclostridium	CCA2	1.60832
Proteobacteria	Burkholderiaceae	Cupriavidus	CCA2	-1.14153
Proteobacteria	Pseudomonadaceae	Pseudomonas	CCA2	-1.14153
Firmicutes	Peptostreptococcaceae	Romboutsia	CCA2	1.60832
Firmicutes	Lachnospiraceae	NA	CCA2	0.878245
Proteobacteria	Moraxellaceae	Acinetobacter	CCA2	1.60832
Firmicutes	NA	NA	CCA2	1.60832
Firmicutes	Lactobacillaceae	Lactobacillus	CCA2	-1.14153
Firmicutes	Oscillospiraceae	Colidextribacter	CCA2	-1.14153
Proteobacteria	Methyloligellaceae	NA	CCA2	1.60832
Firmicutes	Lactobacillaceae	Lactobacillus	CCA2	-1.11119
Proteobacteria	Moraxellaceae	Acinetobacter	CCA2	1.60832
Firmicutes	Lachnospiraceae	Lachnospiraceae_UCG-006	CCA2	1.60832
Actinobacteriota	Geodermatophilaceae	Blastococcus	CCA2	-1.14153
Proteobacteria	Pseudomonadaceae	Pseudomonas	CCA2	-1.14153
Actinobacteriota	Actinomycetaceae	Actinomyces	CCA2	1.60832
Proteobacteria	Comamonadaceae	Tepidimonas	CCA2	-1.14153
Proteobacteria	Acetobacteraceae	NA	CCA2	1.60832
Proteobacteria	Rhodobacteraceae	Limibaculum	CCA2	-1.14153
Proteobacteria	Acetobacteraceae	Acetobacter	CCA2	-1.14153
Proteobacteria	Moraxellaceae	Acinetobacter	CCA2	1.60832
Actinobacteriota	Geodermatophilaceae	Modestobacter	CCA2	-1.14153
Actinobacteriota	Microbacteriaceae	Curtobacterium	CCA2	1.60832
Firmicutes	Erysipelotrichaceae	NA	CCA2	-1.14153
Bacteroidota	Sphingobacteriaceae	Sphingobacterium	CCA2	-1.14153
Proteobacteria	Oxalobacteraceae	Massilia	CCA2	1.60832
Firmicutes	Clostridiaceae	Candidatus_Arthromitus	CCA2	-0.849426
Firmicutes	Lactobacillaceae	Lactobacillus	CCA2	-1.14153
Proteobacteria	Moraxellaceae	Acinetobacter	CCA2	1.60832
Firmicutes	Thermoactinomycetaceae	NA	CCA2	-1.14153
Myxococcota	Myxococcaceae	P3OB-42	CCA2	-1.14153
Firmicutes	Lachnospiraceae	NA	CCA2	-1.14153
Firmicutes	Lachnospiraceae	Lachnospiraceae_NK4A136_group	CCA2	-1.02302
Bacteroidota	Weeksellaceae	Cloacibacterium	CCA2	-1.14153
Proteobacteria	Moraxellaceae	Acinetobacter	CCA2	1.01588
Actinobacteriota	Corynebacteriaceae	Corynebacterium	CCA2	1.60832
Proteobacteria	Pseudomonadaceae	Pseudomonas	CCA2	-1.14153
Firmicutes	Oscillospiraceae	NA	CCA2	-1.14153
Proteobacteria	Pseudomonadaceae	Pseudomonas	CCA2	-1.14153
Firmicutes	Monoglobaceae	Monoglobus	CCA2	-1.14153
Gemmatimonadota	Longimicrobiaceae	YC-ZSS-LKJ147	CCA2	-1.04447
Proteobacteria	Moraxellaceae	Acinetobacter	CCA2	-1.14153
Firmicutes	Veillonellaceae	Veillonella	CCA2	1.60832
Firmicutes	Lachnospiraceae	Roseburia	CCA2	-1.14153
Firmicutes	Lachnospiraceae	NA	CCA2	-1.14153
Firmicutes	NA	NA	CCA2	-1.14153
Firmicutes	Lachnospiraceae	GCA-900066575	CCA2	1.60832
Firmicutes	Thermicanaceae	Thermicanus	CCA2	-1.14153
Firmicutes	Oscillospiraceae	Oscillibacter	CCA2	-1.14153
Actinobacteriota	Corynebacteriaceae	Corynebacterium	CCA2	-1.14153
Firmicutes	Bacillaceae	Bacillus	CCA2	-1.14153
Firmicutes	NA	NA	CCA2	-1.14153
Firmicutes	Erysipelotrichaceae	Erysipelothrix	CCA2	1.60832
Actinobacteriota	Bogoriellaceae	Georgenia	CCA2	-1.14153
Bacteroidota	Weeksellaceae	Cloacibacterium	CCA2	1.60832
Firmicutes	Mycoplasmataceae	Mycoplasma	CCA2	1.60832
Actinobacteriota	Corynebacteriaceae	Corynebacterium	CCA2	1.60832
Firmicutes	Lachnospiraceae	NA	CCA2	1.14643
Proteobacteria	Caulobacteraceae	NA	CCA2	-1.14153
Actinobacteriota	Propionibacteriaceae	Cutibacterium	CCA2	-1.14153
Proteobacteria	Xanthomonadaceae	Pseudoxanthomonas	CCA2	-1.14153
Bacteroidota	Weeksellaceae	Empedobacter	CCA2	1.60832
Firmicutes	Enterococcaceae	Enterococcus	CCA2	1.60832
Proteobacteria	Moraxellaceae	Acinetobacter	CCA2	-1.14153
Actinobacteriota	Actinomycetaceae	Actinomyces	CCA2	1.60832
Proteobacteria	Rickettsiaceae	NA	CCA2	1.60832
Actinobacteriota	Intrasporangiaceae	NA	CCA2	1.60832
Firmicutes	Lachnospiraceae	Lachnoclostridium	CCA2	-1.14153
Proteobacteria	Burkholderiaceae	Cupriavidus	CCA2	-1.14153
Proteobacteria	Pseudomonadaceae	Pseudomonas	CCA2	1.60832
Proteobacteria	Acetobacteraceae	Acetobacter	CCA2	1.60832
Firmicutes	Oscillospiraceae	Colidextribacter	CCA2	-0.768317
Firmicutes	Oscillospiraceae	Colidextribacter	CCA2	-1.14153
Firmicutes	Lachnospiraceae	Lachnospiraceae_NK4A136_group	CCA2	-1.14153
Acidobacteriota	NA	NA	CCA2	1.60832
Firmicutes	Lachnospiraceae	NA	CCA2	-1.14153
Firmicutes	Lactobacillaceae	Lactobacillus	CCA2	-1.06714
Firmicutes	Lachnospiraceae	Lachnospiraceae_NK4A136_group	CCA2	-1.14153
Proteobacteria	Comamonadaceae	Diaphorobacter	CCA2	-1.14153
Proteobacteria	Kiloniellaceae	Pelagibius	CCA2	-1.14153
Actinobacteriota	Actinomycetaceae	Actinomyces	CCA2	-1.14153
Firmicutes	Lachnospiraceae	Acetatifactor	CCA2	-1.14153
Firmicutes	Staphylococcaceae	Staphylococcus	CCA2	-1.14153
Proteobacteria	Acetobacteraceae	Acetobacter	CCA2	1.60832
Firmicutes	Bacillaceae	Bacillus	CCA2	1.60832
Firmicutes	Lachnospiraceae	NA	CCA2	-1.14153
Chloroflexi	NA	NA	CCA2	-1.14153
Proteobacteria	Acetobacteraceae	Acetobacter	CCA2	1.60832
Proteobacteria	Moraxellaceae	Acinetobacter	CCA2	1.60832
Firmicutes	Paenibacillaceae	Paenibacillus	CCA2	-1.14153
Firmicutes	Ruminococcaceae	Anaerotruncus	CCA2	-1.14153
Proteobacteria	Acetobacteraceae	Acetobacter	CCA2	-1.14153
Firmicutes	Lactobacillaceae	Lactobacillus	CCA2	1.60832
Actinobacteriota	Corynebacteriaceae	Corynebacterium	CCA2	-1.14153
Proteobacteria	Beijerinckiaceae	Methylobacterium-Methylorubrum	CCA2	-1.14153
Firmicutes	Peptococcaceae	NA	CCA2	-1.14153
Actinobacteriota	Corynebacteriaceae	Lawsonella	CCA2	1.60832
Actinobacteriota	Actinomycetaceae	Actinomyces	CCA2	-0.942905
Proteobacteria	Moraxellaceae	Acinetobacter	CCA2	1.60832
Acidobacteriota	NA	NA	CCA2	1.60832
Firmicutes	Erysipelotrichaceae	NA	CCA2	-1.14153
Firmicutes	Ruminococcaceae	Incertae_Sedis	CCA2	-1.14153
Firmicutes	NA	NA	CCA2	-1.14153
Bacteroidota	Rhodothermaceae	NA	CCA2	1.60832
Firmicutes	Lactobacillaceae	Lactobacillus	CCA2	1.60832
Proteobacteria	Acetobacteraceae	Acetobacter	CCA2	1.60832
Proteobacteria	Burkholderiaceae	Cupriavidus	CCA2	-1.14153
Proteobacteria	Rhodobacteraceae	Tropicimonas	CCA2	-1.14153
Firmicutes	Lachnospiraceae	Lachnoclostridium	CCA2	-1.14153
Actinobacteriota	Actinomycetaceae	Actinomyces	CCA2	1.60832
Actinobacteriota	Actinomycetaceae	Actinomyces	CCA2	-1.14153
Actinobacteriota	Corynebacteriaceae	Corynebacterium	CCA2	-1.14153
Proteobacteria	Beijerinckiaceae	Methylobacterium-Methylorubrum	CCA2	-1.14153
Firmicutes	Lachnospiraceae	GCA-900066575	CCA2	-1.14153
Actinobacteriota	Corynebacteriaceae	Corynebacterium	CCA2	-1.14153
Proteobacteria	Rhizobiaceae	NA	CCA2	-1.14153
Firmicutes	Caloramatoraceae	Thermobrachium	CCA2	-1.14153
Actinobacteriota	NA	NA	CCA2	-1.14153
Bacteroidota	Weeksellaceae	NA	CCA2	-1.14153
Bacteroidota	Cyclobacteriaceae	NA	CCA2	1.60832
Proteobacteria	Moraxellaceae	Acinetobacter	CCA2	1.60832
Firmicutes	Erysipelotrichaceae	Turicibacter	CCA2	-1.14153
Firmicutes	Bacillaceae	Bacillus	CCA2	-1.14153
Firmicutes	Oscillospiraceae	NA	CCA2	-1.14153
Firmicutes	Lachnospiraceae	Lachnoanaerobaculum	CCA2	-1.14153
Firmicutes	Lactobacillaceae	Lactobacillus	CCA2	-1.14153
Firmicutes	Lachnospiraceae	NA	CCA2	-1.14153
Firmicutes	Erysipelatoclostridiaceae	Erysipelatoclostridium	CCA2	1.60832
Gemmatimonadota	NA	NA	CCA2	1.60832
Firmicutes	Erysipelatoclostridiaceae	Erysipelatoclostridium	CCA2	0.882499
Firmicutes	Ruminococcaceae	Incertae_Sedis	CCA2	-1.14153
Gemmatimonadota	NA	NA	CCA2	1.60832
Firmicutes	Lactobacillaceae	Lactobacillus	CCA2	-1.14153
Bacteroidota	Weeksellaceae	Cloacibacterium	CCA2	1.60832
Firmicutes	Lachnospiraceae	Roseburia	CCA2	-1.14153
Proteobacteria	Pseudomonadaceae	Pseudomonas	CCA2	1.60832
Firmicutes	Oscillospiraceae	NA	CCA2	-1.14153
Proteobacteria	Moraxellaceae	Acinetobacter	CCA2	1.60832
Proteobacteria	Xanthomonadaceae	Stenotrophomonas	CCA2	-1.14153
Bacteroidota	Weeksellaceae	Cloacibacterium	CCA2	1.60832
Dadabacteria	NA	NA	CCA2	1.60832
Firmicutes	Enterococcaceae	Enterococcus	CCA2	1.60832
Proteobacteria	Moraxellaceae	Acinetobacter	CCA2	1.60832
Proteobacteria	Burkholderiaceae	Cupriavidus	CCA2	-1.14153
Proteobacteria	Acetobacteraceae	Acetobacter	CCA2	-1.14153
Chloroflexi	Anaerolineaceae	NA	CCA2	-1.14153
Firmicutes	Butyricicoccaceae	Butyricicoccus	CCA2	-1.14153
Proteobacteria	Moraxellaceae	Acinetobacter	CCA2	-1.14153
Proteobacteria	Enterobacteriaceae	NA	CCA2	1.60832
Firmicutes	Lachnospiraceae	NA	CCA2	1.60832
Proteobacteria	Acetobacteraceae	Acetobacter	CCA2	-1.14153
Proteobacteria	Xanthomonadaceae	Stenotrophomonas	CCA2	-1.14153
Desulfobacterota	Desulfovibrionaceae	Desulfovibrio	CCA2	1.60832
Firmicutes	NA	NA	CCA2	1.60832
Firmicutes	Lachnospiraceae	NA	CCA2	-1.14153
Proteobacteria	Moraxellaceae	Acinetobacter	CCA2	1.60832
Firmicutes	Lactobacillaceae	Lactobacillus	CCA2	1.60832
Proteobacteria	Beijerinckiaceae	Methylobacterium-Methylorubrum	CCA2	-1.14153
Firmicutes	Lachnospiraceae	Lachnoclostridium	CCA2	-1.14153
Firmicutes	Erysipelatoclostridiaceae	Erysipelatoclostridium	CCA2	1.60832
Gemmatimonadota	NA	NA	CCA2	1.60832
Proteobacteria	NA	NA	CCA2	-1.14153
Proteobacteria	NA	NA	CCA2	-1.14153
Proteobacteria	Alteromonadaceae	NA	CCA2	-1.14153
Firmicutes	Lachnospiraceae	Lachnospiraceae_NK4A136_group	CCA2	-1.14153
Proteobacteria	Caulobacteraceae	Phenylobacterium	CCA2	1.60832
Actinobacteriota	Corynebacteriaceae	Corynebacterium	CCA2	1.60832
Proteobacteria	Acetobacteraceae	Acetobacter	CCA2	-1.14153
Firmicutes	Oscillospiraceae	NA	CCA2	-1.14153
Firmicutes	Streptococcaceae	Lactococcus	CCA2	1.60832
Proteobacteria	Xanthomonadaceae	SN8	CCA2	1.60832
Proteobacteria	Acetobacteraceae	Acetobacter	CCA2	1.60832
Firmicutes	Lachnospiraceae	Lachnoclostridium	CCA2	-1.14153
Bacteroidota	Weeksellaceae	Cloacibacterium	CCA2	1.60832
Actinobacteriota	Corynebacteriaceae	Corynebacterium	CCA2	-1.14153
Proteobacteria	Acetobacteraceae	Acetobacter	CCA2	1.60832
Firmicutes	Staphylococcaceae	Staphylococcus	CCA2	1.60832
Proteobacteria	Acetobacteraceae	NA	CCA2	-1.14153
Proteobacteria	Oxalobacteraceae	Noviherbaspirillum	CCA2	-1.14153
Actinobacteriota	Micrococcaceae	Kocuria	CCA2	-1.14153
Firmicutes	Ruminococcaceae	Incertae_Sedis	CCA2	-1.14153
Firmicutes	Erysipelatoclostridiaceae	Erysipelatoclostridium	CCA2	1.60832
Firmicutes	Lachnospiraceae	Anaerosporobacter	CCA2	-1.14153
Proteobacteria	Hyphomicrobiaceae	NA	CCA2	1.60832
Proteobacteria	Moraxellaceae	Enhydrobacter	CCA2	1.60832
Proteobacteria	Halomonadaceae	Halotalea	CCA2	-1.14153
Actinobacteriota	Microbacteriaceae	Amnibacterium	CCA2	1.60832
Proteobacteria	NA	NA	CCA2	-1.14153
Proteobacteria	Pseudomonadaceae	Pseudomonas	CCA2	-1.14153
Firmicutes	Lachnospiraceae	NA	CCA2	1.60832
Proteobacteria	Moraxellaceae	Acinetobacter	CCA2	-1.14153
Proteobacteria	NA	NA	CCA2	-1.14153
Proteobacteria	NA	NA	CCA2	-1.14153
Proteobacteria	Acetobacteraceae	Gluconobacter	CCA2	-1.14153
Actinobacteriota	Corynebacteriaceae	Corynebacterium	CCA2	-1.14153
Proteobacteria	Shewanellaceae	Shewanella	CCA2	-1.14153
Bacteroidota	Weeksellaceae	Chryseobacterium	CCA2	1.60832
Proteobacteria	NA	NA	CCA2	-1.14153
Firmicutes	Lachnospiraceae	Lachnospiraceae_NK4A136_group	CCA2	1.60832
Firmicutes	Lactobacillaceae	Lactobacillus	CCA2	-1.14153
Proteobacteria	Azospirillaceae	Azospirillum	CCA2	1.60832
Proteobacteria	NA	NA	CCA2	-1.14153
Firmicutes	Oscillospiraceae	Colidextribacter	CCA2	-1.14153
Proteobacteria	Rhodanobacteraceae	NA	CCA2	-1.14153
Proteobacteria	Moraxellaceae	Acinetobacter	CCA2	-1.14153
Proteobacteria	Sphingomonadaceae	Sphingomonas	CCA2	-1.14153
Actinobacteriota	Actinomycetaceae	Actinomyces	CCA2	1.60832
Actinobacteriota	Microbacteriaceae	Amnibacterium	CCA2	-1.14153
Cyanobacteria	NA	NA	CCA2	-1.14153
Firmicutes	Streptococcaceae	Streptococcus	CCA2	0.961185
Firmicutes	NA	NA	CCA2	1.11791
Proteobacteria	NA	NA	CCA2	-1.14153
Proteobacteria	NA	NA	CCA2	-1.14153
Proteobacteria	Rhodobacteraceae	NA	CCA2	1.60832
Proteobacteria	NA	NA	CCA2	-1.14153
Firmicutes	Lachnospiraceae	NA	CCA2	-1.14153
Proteobacteria	NA	NA	CCA2	-1.14153
Firmicutes	Clostridiaceae	Clostridium_sensu_stricto_1	CCA2	1.60832
Bacteroidota	Prevotellaceae	Prevotella	CCA2	1.60832
Firmicutes	Oscillospiraceae	Colidextribacter	CCA2	-1.14153
Proteobacteria	NA	NA	CCA2	-1.14153
Firmicutes	Oscillospiraceae	NA	CCA2	-1.14153
Firmicutes	Oscillospiraceae	UCG-003	CCA2	-1.14153
Proteobacteria	NA	NA	CCA2	-1.14153
Proteobacteria	NA	NA	CCA2	1.60832
Proteobacteria	Rhodobacteraceae	Tropicimonas	CCA2	1.60832
Proteobacteria	NA	NA	CCA2	-1.14153
Proteobacteria	NA	NA	CCA2	-1.14153
Chloroflexi	Anaerolineaceae	NA	CCA2	1.60832
Proteobacteria	Acetobacteraceae	Gluconobacter	CCA2	1.60832
Proteobacteria	NA	NA	CCA2	-1.14153
Proteobacteria	NA	NA	CCA2	-1.14153
Actinobacteriota	Microbacteriaceae	Leifsonia	CCA2	1.60832
Firmicutes	Lactobacillaceae	Lactobacillus	CCA2	-1.14153
Proteobacteria	NA	NA	CCA2	-1.14153
Firmicutes	Bacillaceae	Bacillus	CCA2	1.60832
Dadabacteria	NA	NA	CCA2	-1.14153
Actinobacteriota	Corynebacteriaceae	Corynebacterium	CCA2	-1.14153
Proteobacteria	NA	NA	CCA2	-1.14153
Firmicutes	Bacillaceae	Bacillus	CCA2	-1.14153
Firmicutes	NA	NA	CCA2	-1.14153
Firmicutes	Peptostreptococcales-Tissierellales_fa	Helcococcus	CCA2	-1.14153
Firmicutes	Lachnospiraceae	Roseburia	CCA2	-1.14153
Proteobacteria	Moraxellaceae	Acinetobacter	CCA2	1.60832
Proteobacteria	Moraxellaceae	Acinetobacter	CCA2	-1.14153
Firmicutes	NA	NA	CCA2	-1.14153
Proteobacteria	Sphingomonadaceae	Novosphingobium	CCA2	-1.14153
Actinobacteriota	Bifidobacteriaceae	Gardnerella	CCA2	-1.14153
Firmicutes	Ruminococcaceae	NA	CCA2	-1.14153
Proteobacteria	Pseudomonadaceae	Pseudomonas	CCA2	-1.14153
Proteobacteria	Acetobacteraceae	Acetobacter	CCA2	1.60832
Proteobacteria	Comamonadaceae	NA	CCA2	-1.14153
Actinobacteriota	NA	NA	CCA2	-1.14153
Chloroflexi	NA	NA	CCA2	-1.14153
Proteobacteria	Moraxellaceae	Acinetobacter	CCA2	1.60832
Firmicutes	Bacillaceae	Geobacillus	CCA2	-1.14153
Proteobacteria	Burkholderiaceae	Cupriavidus	CCA2	-1.14153
Proteobacteria	NA	NA	CCA2	-1.14153
Proteobacteria	Moraxellaceae	Acinetobacter	CCA2	1.60832
Proteobacteria	Moraxellaceae	Acinetobacter	CCA2	-1.14153
Proteobacteria	Xanthomonadaceae	SN8	CCA2	-1.14153
Firmicutes	NA	NA	CCA2	1.60832
Firmicutes	Streptococcaceae	Streptococcus	CCA2	1.60832
Proteobacteria	Moraxellaceae	NA	CCA2	1.60832
Proteobacteria	Beijerinckiaceae	Methylobacterium-Methylorubrum	CCA2	-1.14153
Fusobacteriota	Leptotrichiaceae	Leptotrichia	CCA2	-1.14153
Proteobacteria	Moraxellaceae	Acinetobacter	CCA2	-1.14153
Firmicutes	Thermoactinomycetaceae	Laceyella	CCA2	-1.14153
Proteobacteria	Kiloniellaceae	Pelagibius	CCA2	-1.14153
Actinobacteriota	Micrococcaceae	Rothia	CCA2	-1.14153
Proteobacteria	Xanthomonadaceae	Stenotrophomonas	CCA2	-1.14153
Bacteroidota	Prevotellaceae	Prevotella	CCA2	1.60832
Firmicutes	NA	NA	CCA2	-1.14153
Firmicutes	Thermoactinomycetaceae	Thermoactinomyces	CCA2	-1.14153
Proteobacteria	Xanthomonadaceae	SN8	CCA2	-1.14153
Firmicutes	Staphylococcaceae	Staphylococcus	CCA2	-1.14153
Proteobacteria	Comamonadaceae	NA	CCA2	-1.14153
Actinobacteriota	NA	NA	CCA2	-1.14153
Firmicutes	Streptococcaceae	Streptococcus	CCA2	-1.14153
Firmicutes	NA	NA	CCA2	1.60832
Firmicutes	Lachnospiraceae	Lactonifactor	CCA2	-1.14153
Firmicutes	Oscillospiraceae	Colidextribacter	CCA2	-1.14153
Proteobacteria	Comamonadaceae	Diaphorobacter	CCA2	1.60832
Firmicutes	Peptostreptococcaceae	NA	CCA2	1.60832
Firmicutes	Peptostreptococcaceae	NA	CCA2	1.60832

## Sheet: Uterus
Phylum	Family	Genus	variable	value
Firmicutes	Staphylococcaceae	Staphylococcus	CCA1	1.54478
Proteobacteria	Burkholderiaceae	Cupriavidus	CCA1	1.02335
Firmicutes	Staphylococcaceae	Staphylococcus	CCA1	1.68299
Firmicutes	Lactobacillaceae	Lactobacillus	CCA1	0.737446
Firmicutes	Thermoactinomycetaceae	Thermoactinomyces	CCA1	1.64929
Firmicutes	Staphylococcaceae	Staphylococcus	CCA1	1.69185
Firmicutes	Lactobacillaceae	Lactobacillus	CCA1	1.61879
Firmicutes	Bacillaceae	Bacillus	CCA1	1.69185
Proteobacteria	Pseudomonadaceae	Pseudomonas	CCA1	1.19448
Proteobacteria	Xanthomonadaceae	Stenotrophomonas	CCA1	1.28802
Firmicutes	Staphylococcaceae	Staphylococcus	CCA1	0.673685
Proteobacteria	Morganellaceae	Proteus	CCA1	1.69185
Firmicutes	Erysipelotrichaceae	Turicibacter	CCA1	1.69185
Actinobacteriota	Corynebacteriaceae	Lawsonella	CCA1	1.05702
Actinobacteriota	Micrococcaceae	Rothia	CCA1	1.69185
Firmicutes	Planococcaceae	Lysinibacillus	CCA1	1.69185
Proteobacteria	Xanthomonadaceae	Stenotrophomonas	CCA1	1.69185
Firmicutes	Lactobacillaceae	Lactobacillus	CCA1	0.919332
Proteobacteria	Xanthomonadaceae	Stenotrophomonas	CCA1	1.31228
Actinobacteriota	Intrasporangiaceae	Janibacter	CCA1	1.69185
Proteobacteria	Pseudomonadaceae	Pseudomonas	CCA1	0.761045
Firmicutes	Bacillaceae	Bacillus	CCA1	1.69185
Firmicutes	Lactobacillaceae	Lactobacillus	CCA1	0.796696
Firmicutes	Bacillaceae	Bacillus	CCA1	1.69185
Firmicutes	Thermoactinomycetaceae	Thermoactinomyces	CCA1	1.64283
Firmicutes	Lactobacillaceae	Lactobacillus	CCA1	1.37486
Proteobacteria	Xanthobacteraceae	Bradyrhizobium	CCA1	1.69185
Proteobacteria	Caulobacteraceae	Brevundimonas	CCA1	1.69185
Firmicutes	Staphylococcaceae	Staphylococcus	CCA1	1.69185
Firmicutes	Carnobacteriaceae	Granulicatella	CCA1	1.52808
Proteobacteria	Beijerinckiaceae	Methylobacterium-Methylorubrum	CCA1	0.690964
Proteobacteria	Acetobacteraceae	Acetobacter	CCA1	1.69185
Firmicutes	Bacillaceae	Bacillus	CCA1	1.30404
Proteobacteria	Sphingomonadaceae	Sphingomonas	CCA1	1.69185
Firmicutes	Streptococcaceae	Streptococcus	CCA1	0.604447
Firmicutes	Streptococcaceae	Lactococcus	CCA1	1.62987
Firmicutes	Staphylococcaceae	Jeotgalicoccus	CCA1	1.19354
Firmicutes	Lachnospiraceae	NA	CCA1	0.922822
Firmicutes	Bacillaceae	Bacillus	CCA1	1.69185
Bacteroidota	Flavobacteriaceae	Aurantivirga	CCA1	1.69185
Proteobacteria	Neisseriaceae	NA	CCA1	1.58466
Firmicutes	Bacillaceae	Bacillus	CCA1	1.69185
Verrucomicrobiota	Akkermansiaceae	Akkermansia	CCA1	0.562331
Actinobacteriota	Corynebacteriaceae	Corynebacterium	CCA1	1.69185
Firmicutes	Bacillaceae	Anoxybacillus	CCA1	1.69185
Firmicutes	Lactobacillaceae	Lactobacillus	CCA1	1.69185
Cyanobacteria	NA	NA	CCA1	1.69185
Actinobacteriota	Propionibacteriaceae	Cutibacterium	CCA1	1.69185
Firmicutes	Lachnospiraceae	Lachnoclostridium	CCA1	1.40547
Firmicutes	Ruminococcaceae	Candidatus_Soleaferrea	CCA1	1.69185
Firmicutes	Lachnospiraceae	NA	CCA1	1.47067
Actinobacteriota	Corynebacteriaceae	Corynebacterium	CCA1	1.69185
Gemmatimonadota	NA	NA	CCA1	1.69185
Firmicutes	NA	NA	CCA1	1.69185
Proteobacteria	Acetobacteraceae	Kozakia	CCA1	1.69185
Deinococcota	Deinococcaceae	Deinococcus	CCA1	0.938098
Proteobacteria	Pseudomonadaceae	Pseudomonas	CCA1	1.69185
Actinobacteriota	Actinomycetaceae	Actinomyces	CCA1	0.701382
Firmicutes	Veillonellaceae	Veillonella	CCA1	0.515976
Planctomycetota	Tepidisphaeraceae	Tepidisphaera	CCA1	1.69185
Cyanobacteria	NA	NA	CCA1	1.49339
Proteobacteria	Enterobacteriaceae	Enterobacter	CCA1	1.69185
Firmicutes	NA	NA	CCA1	1.56089
Actinobacteriota	Corynebacteriaceae	Corynebacterium	CCA1	1.69185
Proteobacteria	Moraxellaceae	Acinetobacter	CCA1	1.69185
Actinobacteriota	Actinomycetaceae	Actinomyces	CCA1	1.69185
Actinobacteriota	Corynebacteriaceae	Corynebacterium	CCA1	1.69185
Firmicutes	Lachnospiraceae	Lachnoclostridium	CCA1	0.942995
Firmicutes	Erysipelotrichaceae	Turicibacter	CCA1	1.31952
Firmicutes	NA	NA	CCA1	1.55823
Firmicutes	Carnobacteriaceae	Granulicatella	CCA1	1.69185
Chloroflexi	NA	NA	CCA1	1.69185
Firmicutes	Thermicanaceae	Thermicanus	CCA1	1.69185
Firmicutes	Thermoactinomycetaceae	Risungbinella	CCA1	1.69185
Proteobacteria	Enterobacteriaceae	Klebsiella	CCA1	1.69185
Proteobacteria	Pseudomonadaceae	Pseudomonas	CCA1	1.69185
Actinobacteriota	Actinomycetaceae	Actinomyces	CCA1	1.53958
Firmicutes	NA	NA	CCA1	0.808151
Firmicutes	Lactobacillaceae	Lactobacillus	CCA1	1.69185
Campilobacterota	Campylobacteraceae	Campylobacter	CCA1	1.69185
Firmicutes	Lachnospiraceae	NA	CCA1	1.69185
Actinobacteriota	Eggerthellaceae	Eggerthella	CCA1	1.30946
Firmicutes	Lactobacillaceae	Lactobacillus	CCA1	1.69185
Proteobacteria	Moraxellaceae	Acinetobacter	CCA1	1.69185
Planctomycetota	Pirellulaceae	NA	CCA1	1.69185
Acidobacteriota	Bryobacteraceae	Bryobacter	CCA1	1.69185
Firmicutes	Lachnospiraceae	NA	CCA1	1.69185
Proteobacteria	Moraxellaceae	Acinetobacter	CCA1	1.69185
Bacteroidota	Weeksellaceae	Chryseobacterium	CCA1	1.69185
Firmicutes	Lachnospiraceae	Lachnospiraceae_NK4A136_group	CCA1	1.69185
Actinobacteriota	Corynebacteriaceae	Corynebacterium	CCA1	1.20305
Firmicutes	Oscillospiraceae	NA	CCA1	1.69185
Proteobacteria	Comamonadaceae	Diaphorobacter	CCA1	1.69185
Firmicutes	Staphylococcaceae	Staphylococcus	CCA1	1.69185
Firmicutes	Monoglobaceae	Monoglobus	CCA1	1.1728
Proteobacteria	Devosiaceae	Devosia	CCA1	1.69185
Firmicutes	Lachnospiraceae	Roseburia	CCA1	1.69185
Firmicutes	NA	NA	CCA1	1.69185
Bacteroidota	Prevotellaceae	Prevotella	CCA1	1.69185
Firmicutes	Lachnospiraceae	Anaerosporobacter	CCA1	1.69185
Firmicutes	Lactobacillaceae	Lactobacillus	CCA1	1.69185
Proteobacteria	Moraxellaceae	Acinetobacter	CCA1	1.69185
Actinobacteriota	Actinomycetaceae	Actinomyces	CCA1	1.69185
Proteobacteria	Rhodobacteraceae	Paracoccus	CCA1	1.69185
Planctomycetota	Pirellulaceae	Bythopirellula	CCA1	1.69185
Bacteroidota	Flavobacteriaceae	Flavobacterium	CCA1	1.69185
Firmicutes	Lachnospiraceae	Lachnospiraceae_NK4A136_group	CCA1	1.69185
Bacteroidota	Prevotellaceae	Prevotella	CCA1	1.69185
Actinobacteriota	Actinomycetaceae	Actinomyces	CCA1	1.69185
Proteobacteria	Enterobacteriaceae	Enterobacter	CCA1	1.69185
Firmicutes	Lachnospiraceae	Lachnoclostridium	CCA1	1.69185
Firmicutes	Bacillaceae	Bacillus	CCA1	1.69185
Firmicutes	Lactobacillaceae	Lactobacillus	CCA1	1.69185
Spirochaetota	Leptospiraceae	Turneriella	CCA1	1.69185
Firmicutes	Lactobacillaceae	Lactobacillus	CCA1	1.69185
Firmicutes	Staphylococcaceae	Staphylococcus	CCA1	1.69185
Firmicutes	Peptostreptococcales-Tissierellales_fa	Anaerococcus	CCA1	1.69185
Proteobacteria	Halomonadaceae	Halomonas	CCA1	1.69185
Firmicutes	Lachnospiraceae	NA	CCA1	1.69185
Firmicutes	Lactobacillaceae	Lactobacillus	CCA1	1.69185
Bacteroidota	Tannerellaceae	Parabacteroides	CCA1	1.69185
Firmicutes	Aerococcaceae	Facklamia	CCA1	1.69185
Firmicutes	NA	NA	CCA1	1.69185
Proteobacteria	Comamonadaceae	Diaphorobacter	CCA1	1.69185
Firmicutes	Staphylococcaceae	Staphylococcus	CCA1	1.69185
Proteobacteria	Moraxellaceae	Acinetobacter	CCA1	1.69185
Proteobacteria	Acetobacteraceae	Acetobacter	CCA1	1.69185
Actinobacteriota	Corynebacteriaceae	Lawsonella	CCA1	1.69185
Firmicutes	Peptostreptococcales-Tissierellales_fa	Anaerococcus	CCA1	1.69185
Firmicutes	Lactobacillaceae	Lactobacillus	CCA1	1.69185
Proteobacteria	Xanthomonadaceae	Stenotrophomonas	CCA1	1.69185
Actinobacteriota	Nocardiaceae	Gordonia	CCA1	1.62408
Firmicutes	NA	NA	CCA1	1.69185
Firmicutes	NA	NA	CCA1	1.26316
Actinobacteriota	Micrococcaceae	Paenarthrobacter	CCA1	1.69185
Firmicutes	Enterococcaceae	Enterococcus	CCA1	1.69185
Proteobacteria	Xanthomonadaceae	Stenotrophomonas	CCA1	1.69185
Gemmatimonadota	Longimicrobiaceae	Longimicrobium	CCA1	1.69185
Firmicutes	Oscillospiraceae	NA	CCA1	1.69185
Planctomycetota	Pirellulaceae	Pir4_lineage	CCA1	1.69185
Proteobacteria	Acetobacteraceae	Gluconacetobacter	CCA1	1.69185
Actinobacteriota	Pseudonocardiaceae	Pseudonocardia	CCA1	1.69185
Proteobacteria	Comamonadaceae	Pelomonas	CCA1	1.47739
Firmicutes	Lachnospiraceae	Lachnoanaerobaculum	CCA1	1.69185
Bacteroidota	Weeksellaceae	Chryseobacterium	CCA1	1.69185
Firmicutes	Peptostreptococcales-Tissierellales_fa	Anaerococcus	CCA1	1.69185
Firmicutes	Staphylococcaceae	Staphylococcus	CCA1	1.69185
Firmicutes	Erysipelatoclostridiaceae	Erysipelatoclostridium	CCA1	1.69185
Firmicutes	Ruminococcaceae	Incertae_Sedis	CCA1	1.69185
Firmicutes	Lachnospiraceae	Roseburia	CCA1	1.69185
Firmicutes	Lachnospiraceae	Lachnospiraceae_NK4A136_group	CCA1	1.69185
Verrucomicrobiota	Opitutaceae	Cephaloticoccus	CCA1	1.69185
Proteobacteria	Moraxellaceae	Acinetobacter	CCA1	1.69185
Acidobacteriota	Vicinamibacteraceae	NA	CCA1	1.69185
Actinobacteriota	Bifidobacteriaceae	Bifidobacterium	CCA1	1.69185
Proteobacteria	Xanthomonadaceae	Stenotrophomonas	CCA1	1.69185
Acidobacteriota	NA	NA	CCA1	1.69185
Planctomycetota	Phycisphaeraceae	Urania-1B-19_marine_sediment_group	CCA1	1.69185
Proteobacteria	Moraxellaceae	Acinetobacter	CCA1	1.69185
Actinobacteriota	Nakamurellaceae	Nakamurella	CCA1	1.69185
Firmicutes	NA	NA	CCA1	1.69185
Firmicutes	Thermoactinomycetaceae	Risungbinella	CCA1	1.69185
Proteobacteria	Moraxellaceae	Acinetobacter	CCA1	1.69185
Firmicutes	Lactobacillaceae	Lactobacillus	CCA1	1.69185
Proteobacteria	Moraxellaceae	Acinetobacter	CCA1	1.69185
Actinobacteriota	Actinomycetaceae	Actinomyces	CCA1	1.69185
Firmicutes	Carnobacteriaceae	Marinilactibacillus	CCA1	1.69185
Proteobacteria	Moraxellaceae	Acinetobacter	CCA1	1.69185
Proteobacteria	Acetobacteraceae	Acetobacter	CCA1	1.69185
Proteobacteria	Acetobacteraceae	Acetobacter	CCA1	1.69185
Actinobacteriota	Actinomycetaceae	Actinomyces	CCA1	1.69185
Firmicutes	Staphylococcaceae	Staphylococcus	CCA1	1.69185
Proteobacteria	Comamonadaceae	Diaphorobacter	CCA1	1.69185
Firmicutes	Staphylococcaceae	Staphylococcus	CCA1	1.69185
Firmicutes	Staphylococcaceae	Staphylococcus	CCA1	1.69185
Proteobacteria	Pseudomonadaceae	Pseudomonas	CCA1	1.69185
Firmicutes	Lachnospiraceae	Lachnospiraceae_NK4A136_group	CCA1	1.69185
Fusobacteriota	Fusobacteriaceae	Fusobacterium	CCA1	1.69185
Firmicutes	Lactobacillaceae	Lactobacillus	CCA1	1.69185
Proteobacteria	Enterobacteriaceae	Enterobacter	CCA1	1.69185
Acidobacteriota	NA	NA	CCA1	1.69185
Acidobacteriota	NA	NA	CCA1	1.69185
Actinobacteriota	NA	NA	CCA1	1.69185
Firmicutes	NA	NA	CCA1	1.69185
Actinobacteriota	Corynebacteriaceae	Corynebacterium	CCA1	1.69185
Bacteroidota	Flavobacteriaceae	Aurantivirga	CCA1	1.69185
Planctomycetota	NA	NA	CCA1	1.69185
Actinobacteriota	Actinomycetaceae	Actinomyces	CCA1	1.69185
Proteobacteria	Enterobacteriaceae	Enterobacter	CCA1	1.69185
Firmicutes	Staphylococcaceae	Staphylococcus	CCA1	1.69185
Actinobacteriota	Microbacteriaceae	NA	CCA1	1.69185
Firmicutes	Lactobacillaceae	Lactobacillus	CCA1	1.69185
Firmicutes	Thermoanaerobacteraceae	Caldanaerobacter	CCA1	1.69185
Firmicutes	Lachnospiraceae	NA	CCA1	1.69185
Actinobacteriota	Micrococcaceae	Nesterenkonia	CCA1	1.69185
Firmicutes	Planococcaceae	Sporosarcina	CCA1	1.69185
Acidobacteriota	NA	NA	CCA1	1.69185
Proteobacteria	Caulobacteraceae	Phenylobacterium	CCA1	1.69185
Proteobacteria	Pseudomonadaceae	Pseudomonas	CCA1	1.69185
Firmicutes	Lachnospiraceae	NA	CCA1	1.69185
Firmicutes	Lactobacillaceae	Lactobacillus	CCA1	0.601061
Actinobacteriota	Brevibacteriaceae	Brevibacterium	CCA1	1.69185
Firmicutes	Bacillaceae	Bacillus	CCA1	1.69185
Firmicutes	Bacillaceae	Bacillus	CCA1	1.69185
Bacteroidota	Prevotellaceae	Prevotella	CCA1	1.69185
Proteobacteria	Xanthobacteraceae	Xanthobacter	CCA1	1.69185
Actinobacteriota	Ilumatobacteraceae	Ilumatobacter	CCA1	1.69185
Proteobacteria	Enterobacteriaceae	Enterobacter	CCA1	1.69185
Firmicutes	Thermoactinomycetaceae	Thermoactinomyces	CCA1	1.69185
Firmicutes	Staphylococcaceae	Staphylococcus	CCA1	1.69185
Proteobacteria	NA	NA	CCA1	1.69185
Actinobacteriota	Corynebacteriaceae	Lawsonella	CCA1	1.69185
Planctomycetota	Pirellulaceae	NA	CCA1	1.69185
Proteobacteria	Acetobacteraceae	Acetobacter	CCA1	1.69185
Firmicutes	Streptococcaceae	Streptococcus	CCA1	1.69185
Proteobacteria	NA	NA	CCA1	1.69185
Proteobacteria	Burkholderiaceae	Cupriavidus	CCA1	1.69185
Proteobacteria	Pseudomonadaceae	Pseudomonas	CCA1	1.69185
Proteobacteria	Xanthobacteraceae	Variibacter	CCA1	1.69185
Acidobacteriota	Bryobacteraceae	Bryobacter	CCA1	1.69185
Firmicutes	Peptostreptococcales-Tissierellales_fa	Anaerococcus	CCA1	1.69185
Firmicutes	Peptostreptococcales-Tissierellales_fa	Anaerococcus	CCA1	1.69185
Firmicutes	Lachnospiraceae	Lachnospiraceae_NK4A136_group	CCA1	1.69185
Actinobacteriota	Propionibacteriaceae	NA	CCA1	1.69185
Actinobacteriota	Actinomycetaceae	Actinomyces	CCA1	1.69185
Actinobacteriota	Nocardioidaceae	Nocardioides	CCA1	1.69185
Firmicutes	Thermoactinomycetaceae	Thermoactinomyces	CCA1	1.69185
Firmicutes	Lactobacillaceae	Lactobacillus	CCA1	1.69185
Proteobacteria	Erwiniaceae	NA	CCA1	1.69185
Proteobacteria	Caulobacteraceae	Caulobacter	CCA1	1.69185
Firmicutes	Lactobacillaceae	Lactobacillus	CCA1	1.69185
Bacteroidota	Weeksellaceae	Cloacibacterium	CCA1	1.69185
Patescibacteria	Saccharimonadaceae	NA	CCA1	1.69185
Firmicutes	Oscillospiraceae	NA	CCA1	1.69185
Firmicutes	Streptococcaceae	Streptococcus	CCA1	1.69185
Desulfobacterota	Geopsychrobacteraceae	Desulfuromusa	CCA1	1.69185
Actinobacteriota	Geodermatophilaceae	Modestobacter	CCA1	1.69185
Actinobacteriota	Corynebacteriaceae	Corynebacterium	CCA1	1.69185
Proteobacteria	Rhodocyclaceae	Z-35	CCA1	1.69185
Proteobacteria	Acetobacteraceae	Ameyamaea	CCA1	1.69185
