# Supplementary material for: Genital tract microbiome dynamics are associated with time of Chlamydia infection in mice
Source: Sci Rep. 2023 Jun 2;13:9006. doi: 10.1038/s41598-023-36130-3 (PMC10238418; doi:10.1038/s41598-023-36130-3)
Supplement: Supplementary file 3 — Supplementary Table S2. [file 41598_2023_36130_MOESM3_ESM.xlsx]

## Sheet: ZT15 Infected
Phylum	Family	Genus	variable	value
Proteobacteria	Morganellaceae	Proteus	CCA1	0.995525
Proteobacteria	Morganellaceae	Proteus	CCA1	1.07113
Proteobacteria	Comamonadaceae	Diaphorobacter	CCA1	0.564144
Firmicutes	Staphylococcaceae	Staphylococcus	CCA1	1.03261
Firmicutes	Staphylococcaceae	Staphylococcus	CCA1	0.948745
Actinobacteriota	Dermacoccaceae	Dermacoccus	CCA1	1.18643
Firmicutes	Staphylococcaceae	Staphylococcus	CCA1	1.37822
Firmicutes	Lactobacillaceae	Lactobacillus	CCA1	1.37822
Proteobacteria	Moraxellaceae	Enhydrobacter	CCA1	1.37822
Firmicutes	Streptococcaceae	Streptococcus	CCA1	0.775193
Firmicutes	Bacillaceae	Bacillus	CCA1	1.37822
Actinobacteriota	Dermacoccaceae	Dermacoccus	CCA1	1.23607
Firmicutes	Peptostreptococcales-Tissierellales_fa	Anaerococcus	CCA1	1.32732
Firmicutes	Staphylococcaceae	Staphylococcus	CCA1	1.30553
Proteobacteria	Morganellaceae	Proteus	CCA1	1.37822
Actinobacteriota	Corynebacteriaceae	Lawsonella	CCA1	1.37822
Cyanobacteria	NA	NA	CCA1	0.920375
Actinobacteriota	Micrococcaceae	Rothia	CCA1	1.37822
Proteobacteria	Yersiniaceae	Serratia	CCA1	1.37822
Firmicutes	Veillonellaceae	Veillonella	CCA1	0.602457
Verrucomicrobiota	Akkermansiaceae	Akkermansia	CCA1	1.37822
Firmicutes	Streptococcaceae	Streptococcus	CCA1	1.03967
Bacteroidota	Weeksellaceae	Chryseobacterium	CCA1	1.37822
Bacteroidota	Bacteroidaceae	Bacteroides	CCA1	1.37822
Chloroflexi	Anaerolineaceae	NA	CCA1	1.37822
Actinobacteriota	Micrococcaceae	Rothia	CCA1	1.11617
Firmicutes	Bacillaceae	Bacillus	CCA1	0.670652
Firmicutes	Bacillaceae	Bacillus	CCA1	1.37822
Actinobacteriota	Micrococcaceae	Micrococcus	CCA1	1.37822
Actinobacteriota	Corynebacteriaceae	Corynebacterium	CCA1	0.589444
Proteobacteria	Comamonadaceae	Pelomonas	CCA1	1.33254
Firmicutes	Veillonellaceae	Veillonella	CCA1	1.37822
Actinobacteriota	Propionibacteriaceae	Cutibacterium	CCA1	1.01552
Patescibacteria	Saccharimonadaceae	TM7x	CCA1	1.37822
Actinobacteriota	Actinomycetaceae	Actinomyces	CCA1	1.37822
Proteobacteria	Woeseiaceae	Woeseia	CCA1	1.37822
Patescibacteria	NA	NA	CCA1	1.37822
Actinobacteriota	Actinomycetaceae	Actinotignum	CCA1	1.26605
Firmicutes	Staphylococcaceae	Staphylococcus	CCA1	1.37822
Actinobacteriota	Corynebacteriaceae	Corynebacterium	CCA1	1.37822
Proteobacteria	Sphingomonadaceae	Sphingomonas	CCA1	1.37822
Firmicutes	Veillonellaceae	Veillonella	CCA1	1.37822
Firmicutes	Streptococcaceae	Lactococcus	CCA1	1.37822
Proteobacteria	Acetobacteraceae	Roseomonas	CCA1	1.37822
Proteobacteria	Sphingomonadaceae	Sphingobium	CCA1	1.37822
Proteobacteria	Neisseriaceae	Neisseria	CCA1	1.37822
Firmicutes	Lactobacillaceae	Lactobacillus	CCA1	1.37822
Actinobacteriota	NA	NA	CCA1	1.37822
Proteobacteria	Neisseriaceae	NA	CCA1	1.37822
Actinobacteriota	Corynebacteriaceae	Corynebacterium	CCA1	1.37822
Proteobacteria	Rhizobiaceae	Allorhizobium-Neorhizobium-Pararhizobium-Rhizobium	CCA1	1.37822
Firmicutes	Peptostreptococcales-Tissierellales_fa	Anaerococcus	CCA1	1.37822
Actinobacteriota	Corynebacteriaceae	Corynebacterium	CCA1	1.37822
Firmicutes	Lactobacillaceae	Lactobacillus	CCA1	1.37822
Actinobacteriota	Actinomycetaceae	Actinomyces	CCA1	1.37822
Firmicutes	Lachnospiraceae	Lachnoclostridium	CCA1	1.14441
Actinobacteriota	Microbacteriaceae	Pseudoclavibacter	CCA1	1.37822
Firmicutes	Staphylococcaceae	Staphylococcus	CCA1	1.14771
Firmicutes	Carnobacteriaceae	Granulicatella	CCA1	1.37822
Firmicutes	Gemellaceae	Gemella	CCA1	1.37822
Gemmatimonadota	NA	NA	CCA1	1.37822
Firmicutes	Streptococcaceae	Streptococcus	CCA1	1.37822
Bacteroidota	Weeksellaceae	Cloacibacterium	CCA1	1.37822
Firmicutes	Veillonellaceae	Veillonella	CCA1	0.893868
Proteobacteria	Halomonadaceae	Halomonas	CCA1	1.37822
Proteobacteria	Neisseriaceae	Kingella	CCA1	1.37822
Bacteroidota	Weeksellaceae	Cloacibacterium	CCA1	1.37822
Firmicutes	Streptococcaceae	Streptococcus	CCA1	1.37822
Bdellovibrionota	Bacteriovoracaceae	Peredibacter	CCA1	1.37822
Bacteroidota	Bacteroidales_RF16_group	NA	CCA1	1.37822
Bacteroidota	Flavobacteriaceae	Flavobacterium	CCA1	1.37822
Cyanobacteria	NA	NA	CCA1	1.37822
Proteobacteria	Pseudomonadaceae	Pseudomonas	CCA1	1.37822
Firmicutes	Lachnospiraceae	Blautia	CCA1	1.37822
Actinobacteriota	Actinomycetaceae	Actinomyces	CCA1	1.37822
Proteobacteria	Moraxellaceae	Psychrobacter	CCA1	1.37822
Firmicutes	Lachnospiraceae	Lachnoclostridium	CCA1	1.15289
Actinobacteriota	Micrococcaceae	Rothia	CCA1	1.37822
Firmicutes	Enterococcaceae	Enterococcus	CCA1	1.37822
Actinobacteriota	Corynebacteriaceae	Corynebacterium	CCA1	1.37822
Proteobacteria	Morganellaceae	Proteus	CCA1	1.37822
Proteobacteria	Moraxellaceae	Acinetobacter	CCA1	1.37822
Firmicutes	Streptococcaceae	Streptococcus	CCA1	1.37822
Bacteroidota	Prevotellaceae	Prevotella	CCA1	1.37822
Firmicutes	Peptostreptococcaceae	Peptostreptococcus	CCA1	1.37822
Actinobacteriota	Corynebacteriaceae	Corynebacterium	CCA1	1.37822
Proteobacteria	Moraxellaceae	Acinetobacter	CCA1	1.37822
Proteobacteria	Moraxellaceae	Acinetobacter	CCA1	1.37822
Firmicutes	Bacillaceae	Geobacillus	CCA1	1.37822
Cyanobacteria	NA	NA	CCA1	1.37822
Proteobacteria	Moraxellaceae	Acinetobacter	CCA1	1.37822
Firmicutes	Acidaminococcaceae	Phascolarctobacterium	CCA1	1.37822
Bacteroidota	Weeksellaceae	Cloacibacterium	CCA1	1.37822
Proteobacteria	Oxalobacteraceae	Massilia	CCA1	1.37822
Cyanobacteria	NA	NA	CCA1	1.37822
Actinobacteriota	Propionibacteriaceae	Cutibacterium	CCA1	1.37822
Acidobacteriota	Acidobacteriaceae_(Subgroup_1)	Bryocella	CCA1	1.37822
Proteobacteria	Moraxellaceae	Acinetobacter	CCA1	1.37822
Firmicutes	Streptococcaceae	Streptococcus	CCA1	1.37822
Cyanobacteria	NA	NA	CCA1	1.37822
Firmicutes	Erysipelatoclostridiaceae	Catenibacterium	CCA1	1.37822
Proteobacteria	Moraxellaceae	Acinetobacter	CCA1	1.37822
Actinobacteriota	Microbacteriaceae	Curtobacterium	CCA1	1.37822
Firmicutes	Streptococcaceae	Streptococcus	CCA1	1.37822
Cyanobacteria	NA	NA	CCA1	1.37822
Proteobacteria	Moraxellaceae	Acinetobacter	CCA1	1.37822
Cyanobacteria	NA	NA	CCA1	1.37822
Planctomycetota	Pirellulaceae	Pir4_lineage	CCA1	1.37822
Actinobacteriota	Actinomycetaceae	Actinomyces	CCA1	1.37822
Firmicutes	Enterococcaceae	Enterococcus	CCA1	1.37822
Firmicutes	Lactobacillaceae	Lactobacillus	CCA1	1.37822
Firmicutes	Lachnospiraceae	Blautia	CCA1	1.37822
Bacteroidota	Sphingobacteriaceae	Sphingobacterium	CCA1	1.37822
Cyanobacteria	NA	NA	CCA1	1.37822
Proteobacteria	Moraxellaceae	Acinetobacter	CCA1	1.37822
Proteobacteria	Comamonadaceae	Pelomonas	CCA1	1.37822
Firmicutes	Bacillaceae	Bacillus	CCA1	1.37822
Proteobacteria	Enterobacteriaceae	Escherichia/Shigella	CCA1	1.37822
Proteobacteria	Moraxellaceae	Acinetobacter	CCA1	1.37822
Proteobacteria	Halomonadaceae	Halomonas	CCA1	1.37822
Firmicutes	Lactobacillaceae	Lactobacillus	CCA1	1.37822
Actinobacteriota	Propionibacteriaceae	Cutibacterium	CCA1	1.37822
Actinobacteriota	Pseudonocardiaceae	Pseudonocardia	CCA1	1.37822
Bacteroidota	Bacteroidaceae	Bacteroides	CCA1	1.37822
Proteobacteria	Xanthomonadaceae	Stenotrophomonas	CCA1	1.37822
Acidobacteriota	NA	NA	CCA1	1.37822
Firmicutes	Enterococcaceae	Enterococcus	CCA1	1.37822
Firmicutes	Acidaminococcaceae	Phascolarctobacterium	CCA1	1.37822
Firmicutes	Streptococcaceae	Streptococcus	CCA1	1.37822
Firmicutes	Enterococcaceae	Enterococcus	CCA1	1.37822
Actinobacteriota	Solirubrobacteraceae	Patulibacter	CCA1	1.37822
Gemmatimonadota	NA	NA	CCA1	1.37822
Firmicutes	Staphylococcaceae	Staphylococcus	CCA1	1.37822
Firmicutes	Ruminococcaceae	Faecalibacterium	CCA1	1.37822
Actinobacteriota	Micrococcaceae	Kocuria	CCA1	1.37822
Gemmatimonadota	NA	NA	CCA1	1.37822
Actinobacteriota	Brevibacteriaceae	Brevibacterium	CCA1	1.37822
Proteobacteria	Pasteurellaceae	Haemophilus	CCA1	1.37822
Proteobacteria	Comamonadaceae	Diaphorobacter	CCA1	1.37822
Firmicutes	Lachnospiraceae	Agathobacter	CCA1	1.37822
Proteobacteria	Pseudomonadaceae	Pseudomonas	CCA1	1.37822
Actinobacteriota	Dermacoccaceae	Dermacoccus	CCA1	1.37822
Proteobacteria	Comamonadaceae	Schlegelella	CCA1	1.37822
Bacteroidota	Bacteroidales_RF16_group	NA	CCA1	1.37822
Proteobacteria	Morganellaceae	Proteus	CCA1	1.37822
Proteobacteria	Moraxellaceae	Acinetobacter	CCA1	1.37822
Firmicutes	Staphylococcaceae	Staphylococcus	CCA1	1.37822
Firmicutes	Oscillospiraceae	UCG-002	CCA1	1.37822
Actinobacteriota	Micrococcaceae	Kocuria	CCA1	1.37822
Cyanobacteria	NA	NA	CCA1	1.37822
Proteobacteria	Pseudomonadaceae	Pseudomonas	CCA1	1.37822
Firmicutes	Bacillaceae	Aeribacillus	CCA1	1.37822
Proteobacteria	Comamonadaceae	Diaphorobacter	CCA1	1.37822
Firmicutes	Lactobacillaceae	Lactobacillus	CCA1	1.37822
Firmicutes	Clostridiaceae	Clostridium_sensu_stricto_1	CCA1	1.37822
Firmicutes	Erysipelotrichaceae	Erysipelothrix	CCA1	1.37822
Chloroflexi	Anaerolineaceae	NA	CCA1	1.37822
Proteobacteria	Morganellaceae	Proteus	CCA1	1.37822
Firmicutes	Bacillaceae	Bacillus	CCA1	1.37822
Proteobacteria	Enterobacteriaceae	NA	CCA1	1.37822
Firmicutes	Bacillaceae	Bacillus	CCA1	1.37822
Patescibacteria	NA	NA	CCA1	1.37822
Proteobacteria	Aeromonadaceae	Aeromonas	CCA1	1.37822
Acidobacteriota	NA	NA	CCA1	1.37822
Bacteroidota	Paludibacteraceae	F0058	CCA1	1.37822
Firmicutes	Lactobacillaceae	Lactobacillus	CCA1	1.37822
Actinobacteriota	Actinomycetaceae	Actinomyces	CCA1	1.37822
Proteobacteria	NA	NA	CCA1	1.37822
Firmicutes	Streptococcaceae	Streptococcus	CCA1	1.37822
Bacteroidota	Weeksellaceae	Cloacibacterium	CCA1	1.37822
Bacteroidota	Weeksellaceae	Cloacibacterium	CCA1	1.37822
Acidobacteriota	Acidobacteriaceae_(Subgroup_1)	Bryocella	CCA1	1.37822
Proteobacteria	Comamonadaceae	Pelomonas	CCA1	1.37822
Proteobacteria	Comamonadaceae	Diaphorobacter	CCA1	1.37822
Proteobacteria	Neisseriaceae	NA	CCA1	1.37822
Proteobacteria	Morganellaceae	Proteus	CCA1	1.37822
Firmicutes	Lachnospiraceae	NA	CCA1	1.37822
Proteobacteria	Moraxellaceae	Acinetobacter	CCA1	1.37822
Firmicutes	Thermicanaceae	Thermicanus	CCA1	1.37822
Firmicutes	Erysipelotrichaceae	Turicibacter	CCA1	1.37822
Proteobacteria	Morganellaceae	Cosenzaea	CCA1	1.37822
Firmicutes	Carnobacteriaceae	Isobaculum	CCA1	1.37822
Actinobacteriota	NA	NA	CCA1	1.37822

## Sheet: ZT15 Control
Phylum	Family	Genus	variable	value
Proteobacteria	Morganellaceae	Proteus	CCA1	1.48107
Firmicutes	Enterococcaceae	Enterococcus	CCA1	1.12089
Proteobacteria	Morganellaceae	Proteus	CCA1	1.4497
Cyanobacteria	NA	NA	CCA1	1.49417
Firmicutes	Staphylococcaceae	Staphylococcus	CCA1	1.19483
Firmicutes	Staphylococcaceae	Staphylococcus	CCA1	1.49417
Actinobacteriota	Dermacoccaceae	Dermacoccus	CCA1	1.29026
Proteobacteria	Comamonadaceae	Delftia	CCA1	1.46777
Proteobacteria	Yersiniaceae	Serratia	CCA1	1.12788
Proteobacteria	Moraxellaceae	Enhydrobacter	CCA1	1.49417
Proteobacteria	Yersiniaceae	Serratia	CCA1	1.4737
Proteobacteria	Comamonadaceae	Curvibacter	CCA1	1.33237
Actinobacteriota	Micrococcaceae	Micrococcus	CCA1	1.49417
Firmicutes	Veillonellaceae	Veillonella	CCA1	1.49417
Verrucomicrobiota	Akkermansiaceae	Akkermansia	CCA1	1.49417
Firmicutes	Carnobacteriaceae	Carnobacterium	CCA1	1.49417
Proteobacteria	Pseudomonadaceae	Pseudomonas	CCA1	1.03684
Firmicutes	Bacillaceae	Bacillus	CCA1	1.49417
Actinobacteriota	Intrasporangiaceae	Janibacter	CCA1	1.47077
Proteobacteria	Xanthomonadaceae	Stenotrophomonas	CCA1	1.49417
Actinobacteriota	Dietziaceae	Dietzia	CCA1	1.49417
Firmicutes	Staphylococcaceae	Staphylococcus	CCA1	1.49417
Firmicutes	Staphylococcaceae	Staphylococcus	CCA1	1.49417
Proteobacteria	Sphingomonadaceae	Sphingomonas	CCA1	1.10502
Actinobacteriota	Corynebacteriaceae	Corynebacterium	CCA1	1.49417
Firmicutes	Carnobacteriaceae	Dolosigranulum	CCA1	1.49417
Firmicutes	Streptococcaceae	Streptococcus	CCA1	1.49417
Actinobacteriota	Microbacteriaceae	Pseudoclavibacter	CCA1	1.49417
Firmicutes	Leuconostocaceae	Leuconostoc	CCA1	1.49417
Firmicutes	Peptostreptococcales-Tissierellales_fa	Anaerococcus	CCA1	1.49417
Firmicutes	Enterococcaceae	Enterococcus	CCA1	1.49417
Bacteroidota	Tannerellaceae	Parabacteroides	CCA1	1.49417
Proteobacteria	Rhizobiaceae	Shinella	CCA1	1.49417
Actinobacteriota	Corynebacteriaceae	Corynebacterium	CCA1	1.49417
Firmicutes	Bacillaceae	Anoxybacillus	CCA1	1.48009
Proteobacteria	Moraxellaceae	Acinetobacter	CCA1	1.49417
Proteobacteria	Oxalobacteraceae	Herbaspirillum	CCA1	1.49417
Fusobacteriota	Leptotrichiaceae	Leptotrichia	CCA1	1.49417
Firmicutes	Gemellaceae	Gemella	CCA1	1.49417
Bacteroidota	Prevotellaceae	Prevotella	CCA1	1.49417
Proteobacteria	Beijerinckiaceae	Methylobacterium-Methylorubrum	CCA1	1.49417
Actinobacteriota	Micrococcaceae	Rothia	CCA1	1.49417
Proteobacteria	Sphingomonadaceae	Sphingomonas	CCA1	1.49417
Actinobacteriota	Corynebacteriaceae	Corynebacterium	CCA1	1.49417
Firmicutes	Peptostreptococcales-Tissierellales_fa	Parvimonas	CCA1	1.49417
Bacteroidota	Prevotellaceae	Prevotella	CCA1	1.49417
Firmicutes	Lachnospiraceae	Lachnoclostridium	CCA1	1.49417
Actinobacteriota	Microbacteriaceae	Microbacterium	CCA1	1.49417
Firmicutes	Lachnospiraceae	Blautia	CCA1	1.49417
Firmicutes	NA	NA	CCA1	1.49417
Firmicutes	Staphylococcaceae	Staphylococcus	CCA1	1.49417
Actinobacteriota	Coriobacteriaceae	Collinsella	CCA1	1.49417
Bacteroidota	Prevotellaceae	Prevotella	CCA1	1.49417
Actinobacteriota	Dermacoccaceae	Kytococcus	CCA1	1.49417
Firmicutes	Staphylococcaceae	Staphylococcus	CCA1	1.10373
Proteobacteria	Rhodanobacteraceae	Dokdonella	CCA1	1.49417
Proteobacteria	Moraxellaceae	Enhydrobacter	CCA1	1.49417
Actinobacteriota	Micrococcaceae	Micrococcus	CCA1	1.49417
Firmicutes	Peptostreptococcales-Tissierellales_fa	Peptoniphilus	CCA1	1.49417
Firmicutes	Peptostreptococcales-Tissierellales_fa	Peptoniphilus	CCA1	1.49417
Proteobacteria	Acetobacteraceae	Gluconacetobacter	CCA1	1.06194
Firmicutes	Staphylococcaceae	Aliicoccus	CCA1	1.49417
Actinobacteriota	Corynebacteriaceae	Lawsonella	CCA1	1.49417
Bacteroidota	Muribaculaceae	Muribaculum	CCA1	1.49417
Patescibacteria	NA	NA	CCA1	1.49417
Firmicutes	Staphylococcaceae	Staphylococcus	CCA1	1.49417
Planctomycetota	Isosphaeraceae	NA	CCA1	1.49417
Proteobacteria	Beijerinckiaceae	Methylobacterium-Methylorubrum	CCA1	1.49417
Firmicutes	Lactobacillaceae	Pediococcus	CCA1	1.49417
Planctomycetota	Pirellulaceae	Pir4_lineage	CCA1	1.49417
Verrucomicrobiota	vadinBE97	NA	CCA1	1.49417
Proteobacteria	Erwiniaceae	Pantoea	CCA1	1.49417
Actinobacteriota	Nocardioidaceae	Aeromicrobium	CCA1	1.49417
Fusobacteriota	Fusobacteriaceae	Fusobacterium	CCA1	1.49417
Proteobacteria	Pasteurellaceae	Haemophilus	CCA1	1.49417
Actinobacteriota	NA	NA	CCA1	1.49417
Firmicutes	Lachnospiraceae	Stomatobaculum	CCA1	1.49417
MBNT15	NA	NA	CCA1	1.49417
Firmicutes	Peptostreptococcales-Tissierellales_fa	Parvimonas	CCA1	1.49417
Proteobacteria	Rhizobiaceae	Allorhizobium-Neorhizobium-Pararhizobium-Rhizobium	CCA1	1.49417
Proteobacteria	NA	NA	CCA1	1.49417
Proteobacteria	Unknown_Family	Acidibacter	CCA1	1.49417
Firmicutes	Staphylococcaceae	Staphylococcus	CCA1	1.49417
Bacteroidota	Sphingobacteriaceae	Pedobacter	CCA1	1.49417
Firmicutes	Christensenellaceae	Christensenellaceae_R-7_group	CCA1	1.49417
Actinobacteriota	Dermacoccaceae	Dermacoccus	CCA1	1.49417

## Sheet: ZT3 Infected
Phylum	Family	Genus	variable	value
Proteobacteria	Morganellaceae	Proteus	CCA1	1.20514
Proteobacteria	Pseudomonadaceae	Pseudomonas	CCA1	1.32635
Proteobacteria	Morganellaceae	Proteus	CCA1	1.29069
Firmicutes	Staphylococcaceae	Staphylococcus	CCA1	1.0305
Firmicutes	Staphylococcaceae	Staphylococcus	CCA1	1.30732
Proteobacteria	Pseudomonadaceae	Pseudomonas	CCA1	1.50993
Proteobacteria	Comamonadaceae	Delftia	CCA1	1.50993
Actinobacteriota	Corynebacteriaceae	Corynebacterium	CCA1	0.675751
Proteobacteria	Yersiniaceae	Serratia	CCA1	1.20085
Firmicutes	Lactobacillaceae	Lactobacillus	CCA1	0.827839
Actinobacteriota	Corynebacteriaceae	Lawsonella	CCA1	1.27959
Proteobacteria	Moraxellaceae	Enhydrobacter	CCA1	1.44753
Proteobacteria	Beijerinckiaceae	Methylobacterium-Methylorubrum	CCA1	1.38223
Proteobacteria	Pseudomonadaceae	Pseudomonas	CCA1	1.50993
Proteobacteria	Yersiniaceae	Serratia	CCA1	1.38892
Proteobacteria	Comamonadaceae	Curvibacter	CCA1	1.10636
Firmicutes	Staphylococcaceae	Staphylococcus	CCA1	0.984865
Firmicutes	Carnobacteriaceae	Alloiococcus	CCA1	1.50993
Proteobacteria	Yersiniaceae	Serratia	CCA1	1.50993
Firmicutes	Veillonellaceae	Veillonella	CCA1	1.50993
Proteobacteria	Pseudomonadaceae	Pseudomonas	CCA1	1.50993
Firmicutes	Carnobacteriaceae	Carnobacterium	CCA1	1.50993
Firmicutes	Veillonellaceae	Veillonella	CCA1	1.50993
Bacteroidota	Weeksellaceae	Chryseobacterium	CCA1	1.50993
Proteobacteria	Xanthomonadaceae	Stenotrophomonas	CCA1	1.50993
Firmicutes	Bacillaceae	Bacillus	CCA1	1.50993
Proteobacteria	Sphingomonadaceae	Novosphingobium	CCA1	1.50993
Proteobacteria	Beijerinckiaceae	Methylobacterium-Methylorubrum	CCA1	1.50993
Actinobacteriota	Intrasporangiaceae	Janibacter	CCA1	1.50993
Actinobacteriota	Micrococcaceae	Micrococcus	CCA1	1.37832
Proteobacteria	Xanthomonadaceae	Stenotrophomonas	CCA1	1.50993
Proteobacteria	Legionellaceae	Legionella	CCA1	1.50993
Firmicutes	Staphylococcaceae	Staphylococcus	CCA1	1.50993
Firmicutes	Veillonellaceae	Veillonella	CCA1	1.50993
Actinobacteriota	Propionibacteriaceae	Cutibacterium	CCA1	1.26764
Proteobacteria	Caulobacteraceae	Brevundimonas	CCA1	1.50993
Actinobacteriota	Dietziaceae	Dietzia	CCA1	1.50993
Actinobacteriota	Actinomycetaceae	Actinomyces	CCA1	1.50993
Patescibacteria	NA	NA	CCA1	1.50993
Acidobacteriota	Thermoanaerobaculaceae	Subgroup_10	CCA1	1.50993
Proteobacteria	Rhodobacteraceae	Paracoccus	CCA1	1.50993
Proteobacteria	Acetobacteraceae	Roseomonas	CCA1	1.50993
Proteobacteria	Sphingomonadaceae	Sphingomonas	CCA1	1.50993
Firmicutes	Streptococcaceae	Streptococcus	CCA1	1.50993
Actinobacteriota	Corynebacteriaceae	Corynebacterium	CCA1	1.50993
Bacteroidota	Prevotellaceae	Alloprevotella	CCA1	1.50993
Proteobacteria	Pasteurellaceae	Haemophilus	CCA1	1.50993
Proteobacteria	Rhizobiaceae	Allorhizobium-Neorhizobium-Pararhizobium-Rhizobium	CCA1	1.50993
Proteobacteria	Pseudomonadaceae	Pseudomonas	CCA1	1.50993
Firmicutes	Staphylococcaceae	Staphylococcus	CCA1	1.50993
Proteobacteria	Pseudomonadaceae	Pseudomonas	CCA1	1.50993
Actinobacteriota	Corynebacteriaceae	Corynebacterium	CCA1	1.50993
Bdellovibrionota	Bacteriovoracaceae	Peredibacter	CCA1	1.50993
Firmicutes	Staphylococcaceae	Staphylococcus	CCA1	1.50993
Bacteroidota	Prevotellaceae	Prevotella	CCA1	1.50993
Proteobacteria	Rhodobacteraceae	Paracoccus	CCA1	1.09274
Actinobacteriota	Micrococcaceae	Rothia	CCA1	1.50993
Proteobacteria	Morganellaceae	Proteus	CCA1	1.50993
Firmicutes	Ruminococcaceae	Faecalibacterium	CCA1	1.50993
Actinobacteriota	Actinomycetaceae	Actinomyces	CCA1	1.50993
Proteobacteria	Pseudomonadaceae	Pseudomonas	CCA1	1.50993
Proteobacteria	Xanthomonadaceae	SN8	CCA1	1.50993
Bacteroidota	Weeksellaceae	Cloacibacterium	CCA1	1.50993
Actinobacteriota	NA	NA	CCA1	1.50993
Firmicutes	Lachnospiraceae	Anaerostipes	CCA1	1.50993
Proteobacteria	Burkholderiaceae	Ralstonia	CCA1	1.50993
Firmicutes	Lactobacillaceae	Lactobacillus	CCA1	1.50993
Bacteroidota	Prevotellaceae	Alloprevotella	CCA1	1.50993
Actinobacteriota	Corynebacteriaceae	Corynebacterium	CCA1	1.50993
Proteobacteria	Alcaligenaceae	Castellaniella	CCA1	1.50993
Firmicutes	Alicyclobacillaceae	Tumebacillus	CCA1	1.50993
Proteobacteria	Rhizobiaceae	Allorhizobium-Neorhizobium-Pararhizobium-Rhizobium	CCA1	1.50993
Bacteroidota	Prevotellaceae	Prevotella	CCA1	1.50993
Patescibacteria	Saccharimonadaceae	NA	CCA1	1.50993
Proteobacteria	Rhodobacteraceae	Paracoccus	CCA1	1.50993
Firmicutes	Peptostreptococcaceae	Romboutsia	CCA1	1.50993
Firmicutes	Aerococcaceae	Abiotrophia	CCA1	1.50993
Firmicutes	Lachnospiraceae	Marvinbryantia	CCA1	1.50993
Firmicutes	Lachnospiraceae	Lachnospiraceae_UCG-010	CCA1	1.50993
Actinobacteriota	Micrococcaceae	Nesterenkonia	CCA1	1.50993
Firmicutes	Carnobacteriaceae	Alloiococcus	CCA1	1.50993
Actinobacteriota	Actinomycetaceae	Actinomyces	CCA1	1.50993
Firmicutes	Alicyclobacillaceae	Tumebacillus	CCA1	1.50993
Proteobacteria	Hyphomicrobiaceae	Pedomicrobium	CCA1	1.50993
Planctomycetota	Tepidisphaeraceae	NA	CCA1	1.50993
Firmicutes	Lactobacillaceae	Lactobacillus	CCA1	1.50993
Firmicutes	Selenomonadaceae	Selenomonas	CCA1	1.50993
Bacteroidota	Prevotellaceae	Prevotella	CCA1	1.50993
Firmicutes	Lactobacillaceae	Lactobacillus	CCA1	1.50993
Planctomycetota	Isosphaeraceae	Tundrisphaera	CCA1	1.50993
Firmicutes	Peptostreptococcales-Tissierellales_fa	Anaerococcus	CCA1	1.50993
Proteobacteria	Moraxellaceae	Acinetobacter	CCA1	1.50993
Firmicutes	Lachnospiraceae	NA	CCA1	1.50993
Actinobacteriota	Corynebacteriaceae	Corynebacterium	CCA1	1.50993
Bacteroidota	Prevotellaceae	Prevotella	CCA1	1.50993
Proteobacteria	Yersiniaceae	Serratia	CCA1	1.50993
Proteobacteria	Morganellaceae	Proteus	CCA1	1.50993
Actinobacteriota	Solirubrobacteraceae	Patulibacter	CCA1	1.50993
Firmicutes	Veillonellaceae	Megasphaera	CCA1	1.50993
Proteobacteria	Pseudomonadaceae	Pseudomonas	CCA1	1.50993
Firmicutes	Ruminococcaceae	Faecalibacterium	CCA1	1.50993
Firmicutes	Lachnospiraceae	NA	CCA1	1.50993
Firmicutes	Alicyclobacillaceae	Tumebacillus	CCA1	1.50993
Actinobacteriota	Corynebacteriaceae	Corynebacterium	CCA1	1.50993
Firmicutes	Alicyclobacillaceae	Tumebacillus	CCA1	1.50993
Actinobacteriota	Mycobacteriaceae	Mycobacterium	CCA1	1.50993
Proteobacteria	Pseudomonadaceae	Pseudomonas	CCA1	1.50993
Proteobacteria	Rhodobacteraceae	Paracoccus	CCA1	1.50993
Proteobacteria	Moraxellaceae	Alkanindiges	CCA1	1.50993
Proteobacteria	Caulobacteraceae	Brevundimonas	CCA1	1.50993
Proteobacteria	Beijerinckiaceae	Methylobacterium-Methylorubrum	CCA1	1.50993
Firmicutes	Lactobacillaceae	Lactobacillus	CCA1	1.50993
Gemmatimonadota	NA	NA	CCA1	1.50993
Proteobacteria	Sphingomonadaceae	Sphingomonas	CCA1	1.50993
Proteobacteria	Kaistiaceae	Kaistia	CCA1	1.50993
Actinobacteriota	Micrococcaceae	Micrococcus	CCA1	1.50993
Proteobacteria	Xanthomonadaceae	Stenotrophomonas	CCA1	1.50993
Bacteroidota	Prevotellaceae	NA	CCA1	1.50993
Proteobacteria	Xanthobacteraceae	Nitrobacter	CCA1	1.50993
Proteobacteria	Sphingomonadaceae	Novosphingobium	CCA1	1.50993
Proteobacteria	Sphingomonadaceae	Sphingomonas	CCA1	1.50993
Firmicutes	Lachnospiraceae	Lachnospiraceae_NK4A136_group	CCA1	1.50993
Desulfobacterota	NA	NA	CCA1	1.50993
Proteobacteria	Rhodobacteraceae	Rubellimicrobium	CCA1	1.50993
Bacteroidota	Prevotellaceae	Prevotella	CCA1	1.50993
Firmicutes	Lactobacillaceae	Lactobacillus	CCA1	1.50993
Firmicutes	Staphylococcaceae	NA	CCA1	1.50993
Firmicutes	Peptostreptococcales-Tissierellales_fa	Anaerococcus	CCA1	1.50993
Firmicutes	Lachnospiraceae	NA	CCA1	1.50993

## Sheet: ZT3 Control
Phylum	Family	Genus	variable	value
Proteobacteria	Morganellaceae	Proteus	CCA1	0.958813
Proteobacteria	Morganellaceae	Proteus	CCA1	0.997159
Firmicutes	Staphylococcaceae	Staphylococcus	CCA1	0.641934
Firmicutes	Staphylococcaceae	Staphylococcus	CCA1	1.03856
Actinobacteriota	Dermacoccaceae	Dermacoccus	CCA1	1.42448
Proteobacteria	Comamonadaceae	Delftia	CCA1	0.948736
Actinobacteriota	Corynebacteriaceae	Corynebacterium	CCA1	1.18127
Firmicutes	Staphylococcaceae	Staphylococcus	CCA1	1.48966
Proteobacteria	Pseudomonadaceae	Pseudomonas	CCA1	0.692
Firmicutes	Lactobacillaceae	Lactobacillus	CCA1	1.47656
Actinobacteriota	Corynebacteriaceae	Lawsonella	CCA1	1.48966
Proteobacteria	Moraxellaceae	Enhydrobacter	CCA1	1.36427
Actinobacteriota	Dermacoccaceae	Dermacoccus	CCA1	1.48966
Firmicutes	Peptostreptococcales-Tissierellales_fa	Anaerococcus	CCA1	0.580436
Proteobacteria	Pseudomonadaceae	Pseudomonas	CCA1	1.41637
Proteobacteria	Comamonadaceae	Curvibacter	CCA1	1.48966
Firmicutes	Staphylococcaceae	Staphylococcus	CCA1	1.48966
Actinobacteriota	Micrococcaceae	Micrococcus	CCA1	1.48966
Firmicutes	Veillonellaceae	Veillonella	CCA1	1.48966
Firmicutes	Carnobacteriaceae	Carnobacterium	CCA1	1.0238
Bacteroidota	Weeksellaceae	Chryseobacterium	CCA1	1.16999
Firmicutes	Staphylococcaceae	Staphylococcus	CCA1	1.48966
Proteobacteria	Mitochondria	NA	CCA1	1.48966
Firmicutes	Bacillaceae	Bacillus	CCA1	0.933838
Proteobacteria	Sphingomonadaceae	Novosphingobium	CCA1	1.48966
Actinobacteriota	Micrococcaceae	Rothia	CCA1	1.33441
Actinobacteriota	Intrasporangiaceae	Janibacter	CCA1	1.37099
Actinobacteriota	Micrococcaceae	Micrococcus	CCA1	1.48966
Cyanobacteria	NA	NA	CCA1	1.48966
Actinobacteriota	Corynebacteriaceae	Corynebacterium	CCA1	1.48966
Proteobacteria	Xanthomonadaceae	Stenotrophomonas	CCA1	1.48966
Firmicutes	Staphylococcaceae	Staphylococcus	CCA1	1.48966
Firmicutes	Peptostreptococcales-Tissierellales_fa	Finegoldia	CCA1	1.48966
Proteobacteria	Xanthobacteraceae	Bradyrhizobium	CCA1	1.48966
Firmicutes	Peptostreptococcales-Tissierellales_fa	Peptoniphilus	CCA1	1.48966
Actinobacteriota	Propionibacteriaceae	Cutibacterium	CCA1	1.48966
Proteobacteria	Caulobacteraceae	Brevundimonas	CCA1	1.18296
Actinobacteriota	Dietziaceae	Dietzia	CCA1	1.48966
Patescibacteria	NA	NA	CCA1	1.48966
Firmicutes	Streptococcaceae	Streptococcus	CCA1	1.48966
Firmicutes	Staphylococcaceae	Staphylococcus	CCA1	1.48966
Actinobacteriota	Actinomycetaceae	Actinotignum	CCA1	1.36891
Actinobacteriota	Corynebacteriaceae	Corynebacterium	CCA1	1.48966
Proteobacteria	Rhodobacteraceae	Paracoccus	CCA1	1.48966
Firmicutes	Streptococcaceae	Lactococcus	CCA1	1.35181
Firmicutes	Staphylococcaceae	Staphylococcus	CCA1	1.48966
Proteobacteria	Acetobacteraceae	Roseomonas	CCA1	1.48966
Firmicutes	Streptococcaceae	Streptococcus	CCA1	1.48966
Actinobacteriota	Microbacteriaceae	Pseudoclavibacter	CCA1	1.48966
Firmicutes	Staphylococcaceae	Staphylococcus	CCA1	1.48966
Actinobacteriota	Propionibacteriaceae	Cutibacterium	CCA1	1.48966
Cyanobacteria	NA	NA	CCA1	1.48966
Proteobacteria	Rhizobiaceae	Allorhizobium-Neorhizobium-Pararhizobium-Rhizobium	CCA1	1.48966
Firmicutes	Peptostreptococcales-Tissierellales_fa	Anaerococcus	CCA1	1.48966
Actinobacteriota	Corynebacteriaceae	Corynebacterium	CCA1	1.37024
Proteobacteria	Caulobacteraceae	Caulobacter	CCA1	1.48966
Firmicutes	Carnobacteriaceae	Atopostipes	CCA1	1.48966
Firmicutes	Enterococcaceae	Enterococcus	CCA1	1.48966
Firmicutes	Staphylococcaceae	Staphylococcus	CCA1	1.27386
Planctomycetota	Pirellulaceae	Pir4_lineage	CCA1	1.48966
Firmicutes	Streptococcaceae	Streptococcus	CCA1	1.48966
Proteobacteria	Pseudomonadaceae	Pseudomonas	CCA1	0.83842
Firmicutes	Staphylococcaceae	Staphylococcus	CCA1	1.48966
Proteobacteria	Rhodobacteraceae	Paracoccus	CCA1	1.48966
Proteobacteria	Acetobacteraceae	Kozakia	CCA1	1.48966
Proteobacteria	Pasteurellaceae	Haemophilus	CCA1	1.48966
Campilobacterota	Campylobacteraceae	Campylobacter	CCA1	1.48966
Proteobacteria	Neisseriaceae	Neisseria	CCA1	1.48966
Firmicutes	Lactobacillaceae	Lactobacillus	CCA1	1.48966
Firmicutes	Streptococcaceae	Streptococcus	CCA1	1.48966
Actinobacteriota	Actinomycetaceae	Actinomyces	CCA1	0.695594
Proteobacteria	Neisseriaceae	NA	CCA1	1.48966
Actinobacteriota	Micrococcaceae	Rothia	CCA1	1.48966
Firmicutes	Veillonellaceae	Veillonella	CCA1	1.48966
Firmicutes	Lactobacillaceae	Lactobacillus	CCA1	1.48966
Actinobacteriota	Corynebacteriaceae	Corynebacterium	CCA1	1.48966
Firmicutes	Carnobacteriaceae	Granulicatella	CCA1	1.48966
Actinobacteriota	Micrococcaceae	Rothia	CCA1	1.39636
Proteobacteria	Neisseriaceae	Eikenella	CCA1	1.48966
Proteobacteria	Rhodobacteraceae	Paracoccus	CCA1	1.48966
Bacteroidota	Prevotellaceae	Alloprevotella	CCA1	1.48966
Firmicutes	Bacillaceae	Bacillus	CCA1	1.48966
Bacteroidota	Prevotellaceae	Prevotella	CCA1	1.48966
Actinobacteriota	Corynebacteriaceae	Lawsonella	CCA1	1.48966
Proteobacteria	Pseudomonadaceae	Pseudomonas	CCA1	1.48966
Bacteroidota	Prevotellaceae	Prevotella	CCA1	1.48966
Proteobacteria	Moraxellaceae	Acinetobacter	CCA1	1.48966
Proteobacteria	Sphingomonadaceae	Sphingomonas	CCA1	1.48966
Proteobacteria	Xanthomonadaceae	SN8	CCA1	1.48966
Planctomycetota	Pirellulaceae	NA	CCA1	1.48966
Actinobacteriota	Corynebacteriaceae	Corynebacterium	CCA1	1.48966
Firmicutes	Lactobacillaceae	Lactobacillus	CCA1	1.48966
Actinobacteriota	Microbacteriaceae	Microbacterium	CCA1	1.48966
Actinobacteriota	Corynebacteriaceae	Corynebacterium	CCA1	1.48966
Firmicutes	Planococcaceae	Sporosarcina	CCA1	1.48966
Actinobacteriota	Actinomycetaceae	Actinomyces	CCA1	1.48966
Firmicutes	Lachnospiraceae	Blautia	CCA1	1.48966
Proteobacteria	Burkholderiaceae	Lautropia	CCA1	1.48966
Actinobacteriota	Propionibacteriaceae	Cutibacterium	CCA1	1.48966
Firmicutes	Peptostreptococcales-Tissierellales_fa	Fenollaria	CCA1	1.48966
Cyanobacteria	NA	NA	CCA1	1.48966
Actinobacteriota	Coriobacteriaceae	Collinsella	CCA1	1.48966
Firmicutes	Bacillaceae	Anaerobacillus	CCA1	1.48966
Actinobacteriota	Corynebacteriaceae	Corynebacterium	CCA1	1.48966
Proteobacteria	Rhodobacteraceae	Paracoccus	CCA1	1.48966
Elusimicrobiota	Elusimicrobiaceae	Elusimicrobium	CCA1	1.48966
Firmicutes	Bacillaceae	Aeribacillus	CCA1	1.48966
Firmicutes	Enterococcaceae	Enterococcus	CCA1	1.48966
Actinobacteriota	Actinomycetaceae	Actinomyces	CCA1	1.48966
Bacteroidota	Flavobacteriaceae	Flavobacterium	CCA1	1.48966
Proteobacteria	Acetobacteraceae	Gluconobacter	CCA1	1.48966
Firmicutes	Ruminococcaceae	Incertae_Sedis	CCA1	1.48966
Actinobacteriota	Microbacteriaceae	Microbacterium	CCA1	1.48966
Actinobacteriota	Micrococcaceae	Nesterenkonia	CCA1	1.48966
Bacteroidota	Weeksellaceae	Bergeyella	CCA1	1.48966
Actinobacteriota	Dermacoccaceae	Dermacoccus	CCA1	1.48966
Firmicutes	Peptostreptococcales-Tissierellales_fa	Peptoniphilus	CCA1	1.48966
Firmicutes	Bacillaceae	Bacillus	CCA1	1.48966
Bacteroidota	Saprospiraceae	Portibacter	CCA1	1.48966
Chloroflexi	NA	NA	CCA1	1.48966
Campilobacterota	Helicobacteraceae	Helicobacter	CCA1	1.48966
Actinobacteriota	Propionibacteriaceae	Cutibacterium	CCA1	1.48966
Firmicutes	Lachnospiraceae	NA	CCA1	1.48966
Firmicutes	Enterococcaceae	Enterococcus	CCA1	1.48966
Proteobacteria	Sphingomonadaceae	Sphingomonas	CCA1	1.48966
Chloroflexi	NA	NA	CCA1	1.48966
Gemmatimonadota	NA	NA	CCA1	1.48966
Proteobacteria	Pseudomonadaceae	Pseudomonas	CCA1	1.48966
Actinobacteriota	Micrococcaceae	Micrococcus	CCA1	1.48966
Bacteroidota	Prevotellaceae	Prevotella	CCA1	1.48966
Actinobacteriota	Corynebacteriaceae	Corynebacterium	CCA1	1.48966
Actinobacteriota	Atopobiaceae	Atopobium	CCA1	1.16442
Actinobacteriota	Actinomycetaceae	Actinomyces	CCA1	1.48966
Cyanobacteria	NA	NA	CCA1	1.48966
Acidobacteriota	NA	NA	CCA1	1.48966
Actinobacteriota	Corynebacteriaceae	Corynebacterium	CCA1	1.48966
Bacteroidota	Sphingobacteriaceae	Pedobacter	CCA1	1.48966
Proteobacteria	Comamonadaceae	Acidovorax	CCA1	1.48966
Firmicutes	Staphylococcaceae	Staphylococcus	CCA1	1.48966
Firmicutes	Gemellaceae	Gemella	CCA1	1.48966
Firmicutes	Peptostreptococcales-Tissierellales_fa	Finegoldia	CCA1	1.48966
Firmicutes	Lactobacillaceae	Lactobacillus	CCA1	1.48966
Firmicutes	Streptococcaceae	Streptococcus	CCA1	1.48966
Proteobacteria	Acetobacteraceae	Acetobacter	CCA1	1.48966
Acidobacteriota	Thermoanaerobaculaceae	Subgroup_10	CCA1	1.48966
Actinobacteriota	Propionibacteriaceae	Cutibacterium	CCA1	1.48966
Firmicutes	Anaerovoracaceae	NA	CCA1	1.48966
Chloroflexi	NA	NA	CCA1	1.48966
Proteobacteria	Beijerinckiaceae	Microvirga	CCA1	1.48966
Fusobacteriota	Fusobacteriaceae	Fusobacterium	CCA1	1.48966
Proteobacteria	Neisseriaceae	Kingella	CCA1	1.48966
Actinobacteriota	Geodermatophilaceae	Modestobacter	CCA1	1.48966
Chloroflexi	NA	NA	CCA1	1.48966
Firmicutes	Streptococcaceae	Streptococcus	CCA1	1.48966
Bacteroidota	Sphingobacteriaceae	Sphingobacterium	CCA1	1.48966
Myxococcota	Haliangiaceae	Haliangium	CCA1	1.48966
Firmicutes	Lachnospiraceae	Lachnospira	CCA1	1.48966
Firmicutes	Veillonellaceae	Dialister	CCA1	1.48966
Proteobacteria	Morganellaceae	Arsenophonus	CCA1	1.48966
Planctomycetota	Rubinisphaeraceae	Planctomicrobium	CCA1	1.48966
Actinobacteriota	Micrococcaceae	Kocuria	CCA1	1.48966
Proteobacteria	Pseudomonadaceae	Pseudomonas	CCA1	1.48966
Firmicutes	Streptococcaceae	Floricoccus	CCA1	1.48966
Firmicutes	Bacillaceae	Anaerobacillus	CCA1	1.48966
Firmicutes	Bacillaceae	Bacillus	CCA1	1.48966
Actinobacteriota	Micrococcaceae	Micrococcus	CCA1	1.48966
Firmicutes	NA	NA	CCA1	1.48966
Actinobacteriota	Actinomycetaceae	Actinomyces	CCA1	1.48966
Proteobacteria	Moraxellaceae	Enhydrobacter	CCA1	1.48966
Firmicutes	Peptostreptococcales-Tissierellales_fa	Peptoniphilus	CCA1	1.48966
Bacteroidota	Porphyromonadaceae	Porphyromonas	CCA1	1.48966
Bacteroidota	Bacteroidaceae	Bacteroides	CCA1	1.48966
Bacteroidota	Prevotellaceae	Prevotellaceae_YAB2003_group	CCA1	1.48966
Firmicutes	Ruminococcaceae	NA	CCA1	1.48966
Firmicutes	Peptostreptococcales-Tissierellales_fa	Peptoniphilus	CCA1	1.48966
Planctomycetota	Pirellulaceae	NA	CCA1	1.48966
Proteobacteria	Morganellaceae	Proteus	CCA1	1.48966
Proteobacteria	Rhizobiaceae	Allorhizobium-Neorhizobium-Pararhizobium-Rhizobium	CCA1	1.48966
Proteobacteria	Acetobacteraceae	Acetobacter	CCA1	1.48966
